# Supplementary material for: Axin2 coupled excessive Wnt‐glycolysis signaling mediates social defect in autism spectrum disorders
Source: EMBO Mol Med. 2023 Apr 20;15(6):e17101. doi: 10.15252/emmm.202217101 (PMC10245038; doi:10.15252/emmm.202217101)
Supplement: Supplementary file 2 — Table EV1 [file EMMM-15-e17101-s004.xlsx]

## Sheet: Sheet1
Antibody		Host Species	Dilution	Cat #	Registry ID	Source
Shank3		Rabbit	WB 1:900	64555s	AB_2799661	Cell signaling technology
β-catenin		Rabbit	WB 1:900	8480s	AB_11127855	Cell signaling technology
		Mouse	ICC 1:200	GTX633010	AB_2888331	Genetax
Flotilllin1		Rabbit	WB 1:3000	15571-1-AP	AB_2106746	Proteintech
Axin2		Rabbit	WB 1:900	ab32197	AB_2290204	Abcam
		Rabbit	ICC 1:50	ab107613	AB_10859497	Abcam
p-GSK3β(ser9)		Rabbit	WB 1:900	5558s	AB_10013750	Cell signaling technology
β-tubulin		Mouse	WB 1:10000	66240-1-Ig	AB_2881629	Proteintech
SFRP1		Rabbit	WB 1:2000	26460-1-AP	AB_2880522	Proteintech
p-β-catenin(ser33/37/Thr41)		Rabbit	WB 1:900	9561	AB_331729	Cell signaling technology
TCF7L1		Rabbit	WB 1:900	14519-1-AP	AB_2287033	Proteintech
Histone3-H3		Rabbit	WB 1:8000	17168-1-AP	AB_2716755	Proteintech
ALDH3A1		Rabbit	WB 1:900	15578-1-AP	AB_2273745	Proteintech
ADH1		Rabbit	WB 1:900	863501	AB_2820148	Biolegend
ENO1		Rabbit	WB 1:900	ab227978	AB_2827927	Abcam
		Mouse	ICC 1:80	sc-100812	AB_1118874	Santa
Homer1		Rabbit	WB 1:900	ab184955	AB_2744679	Abcam
GluR1		Rabbit	WB 1:900	ab109450	AB_10860361	Abcam
PSD95		Rabbit	WB 1:900	GTX133255	AB_2886892	Genetax
p-PSD95(T19)		Rabbit	WB 1:900	ab172628		Abcam
GAPDH		Mouse	WB 1:90000	60004-1-Ig	AB_2107436	Proteintech
Tuj1		Mouse	ICC 1:100	GTX631836	AB_2814952	Genetax
Anti-Rabbit-HRP (light-chain specific)-IgG		Mouse	WB 1:900	93702s	AB_2800208	Cell signaling technology
Anti-mouse IgG (H+L), HRP conjugate		Goat	WB 1:50000	G21040	AB_2536527	Invitrogen
Anti-rabbit IgG (H+L), HRP conjugate		Goat	WB 1:50000	G21234	AB_2536530	Invitrogen
Alexa Fluor® 488 AffiniPure Donkey Anti-Mouse IgG (H+L)		Donkey	ICC 1:500	715-545-150	AB_2340846	Jackson ImmunoResearch
Alexa Fluor® 594 AffiniPure Donkey Anti-Mouse IgG (H+L)		Donkey	ICC 1:500	715-585-150	AB_2340854	Jackson ImmunoResearch
Alexa Fluor® 488 AffiniPure Donkey Anti-Rabbit IgG (H+L)		Donkey	ICC 1:500	711-545-152	AB_2313584	Jackson ImmunoResearch
Fluo-8AM			ICC 1:1000	ab142773		Abcam

## Sheet: Sheet2
Table EV1. Antibodies used in immunocytochemistry and Western-blotting.
