# Supplementary material for: Axin2 coupled excessive Wnt‐glycolysis signaling mediates social defect in autism spectrum disorders
Source: EMBO Mol Med. 2023 Apr 20;15(6):e17101. doi: 10.15252/emmm.202217101 (PMC10245038; doi:10.15252/emmm.202217101)
Supplement: Supplementary file 3 — Dataset EV1 [file EMMM-15-e17101-s008.xlsx]

## Sheet: Sheet1
Data	Response variable	Groups	n define as	Animal used	Normality Test (Shapiro-Wilk)	Homogeneity of variance test (Brown-Forsythe test)	Hypothesis test	Test value	P value	Summary
Fig1E	β-catenin / Histone3	WT(n=3), KO(n=3)	3 mice/sample	9 mice per group	W=0.9707 P=0.6715, W=0.8617 P=0.2724	F=6.692, DFn=2, Dfd=2, P=0.2600	Two-tailed unpaired t-test	t=7.584, df=4	0.0016	**
	β-catenin / Flotillin1				W=0.8160 P=0.1534, W=0.8300 P=0.1882	F=1.243, DFn=2, Dfd=2, P=0.8918		t=8.831, df=4	0.0009	***
Fig1F	β-catenin / β-tubulin	WT(n=5), KO(n=5)	batch of cells	5 batches of cells per group	W=0.9524 P=0.7540, W=0.8880 P=0.3472	F=7.656, DFn=4, Dfd=4, P=0.0739	Two-tailed unpaired t-test	t=4.211, df=8	0.003	**
	Axin2 / β-tubulin				W=0.9868 P=0.9672, W=0.9260 P=0.5693	F=1.637, DFn=4, Dfd=4, P=0.6449		t=3.213, df=8	0.0124	*
	p-GSK3β(ser9)/β-tubulin				W=0.9894 P=0.9774, W=0.9328 P=0.6157	F=5.917, DFn=4, Dfd=4, P=0.1133		t=2.770, df=8	0.0243	*
Fig1G	SFRP1 / β-tubulin	WT(n=3), KO(n=3)	mouse	3 mice per group	W=0.8958 P=0.3723, W=0.9956 P=0.8734	F=1.454, DFn=2, Dfd=2, P=0.8151	Two-tailed unpaired t-test	t=3.060, df=4	0.0377	*
	p-β-catenin(ser33) / β-tubulin				W=0.9511 P=0.5739, W=0.9978 P=0.9104	F=5.626, DFn=2, Dfd=2, P=0.3018		t=2.805, df=4	0.0485	*
	TCF7L1/ Histone3	WT(n=3), KO(n=3)	3 mice/sample	9 mice per group	W=0.8793 P=0.3222, W=0.8871 P=0.3454	F=1.732, DFn=2, Dfd=2, P=0.7321		t=3.860, df=4	0.0182	*
Fig1H	Axin2 / β-tubulin	Con(n=3), VPA(n=3)	mouse	3 mice per group	W=0.8818 P=0.3296, W=0.9052 P=0.4023	F=1.117, DFn=2, Dfd=2, P=0.9446	Two-tailed unpaired t-test	t=5.919, df=4	0.0041	**
	p-GSK3β（ser9） / β-tubulin				W=0.9554 P=0.5936, W=0.9187 P=0.4477	F=2.698, DFn=2, Dfd=2, P=0.5408		t=7.274, df=4	0.0019	**
	β-catenin / Histone3	Con(n=3), VPA(n=3)	3 mice/sample	9 mice per group	W=0.9234 P=0.4644, W=0.8613 P=0.2711	F=3.015, DFn=2, Dfd=2, P=0.4981	Two-tailed unpaired t-test	t=3.753, df=4	0.0199	*
Fig2A	ATP levels	WT(n=9), KO(n=9)	mouse	9 mice per group	W=0.9170 P=0.3682, W=0.9687 P=0.8833	F=1.001, DFn=8, Dfd=8, P=0.9987	Two-tailed unpaired t-test	t=2.844, df=16	0.0117	*
	ATP levels	Con(n=9), VPA(n=9)	mouse	9 mice per group	W=0.9280 P=0.4629, W=0.9410 P=0.5923	F=10.56, DFn=8, Dfd=8, P=0.0032	Welch's t-test	t=3.902, df=9.502	0.0033	**
Fig2D	ADH1 / β-tubulin	WT(n=4), KO(n=4)	mouse	4 mice per group	W=0.8751 P=0.3179, W=0.9797 P=0.9001	F=1.541, DFn=3, Dfd=3, P=0.7311	Two-tailed unpaired t-test	t=2.642, df=6	0.0384	*
	ALDH3 / β-tubulin	WT(n=3), KO(n=3)	mouse	3 mice per group	W=0.8627 P=0.2749, W=0.8051 P=0.1269	F=2.734, DFn=2, Dfd=2, P=0.5356		t=9.388, df=4	0.0007	***
	ENO1 / β-tubulin	WT(n=4), KO(n=4)	mouse	4 mice per group	W=0.9707 P=0.8456, W=0.9828 P=0.9184	F=2.435, DFn=3, Dfd=3, P=0.4840		t=4.293, df=6	0.0051	**
Fig2E	Lactic acid μM/mg protein	WT(n=5), KO(n=5)	3 mice/sample	15 mice per group	W=0.9087 P=0.4596, W=0.8842 P=0.3290	F=1.957, DFn=4, Dfd=4, P=0.5315	Two-tailed unpaired t-test	t=4.117, df=8	0.0034	**
	Pyruvic acid μM/mg protein				W=0.8391 P=0.1625, W=0.8864 P=0.3394	F=1.639, DFn=4, Dfd=4, P=0.6437		t=2.361, df=8	0.0459	*
Fig2F	Max ECAR(mpH/min)	WT(n=5), KO(n=5)	batch of cells	5 batches of cells per group	W=0.8710 P=0.2707, W=0.9132 P=0.4869	F=1.876, DFn=4, Dfd=4, P=0.5571	Two-tailed unpaired t-test	t=8.393, df=8	＜0.0001	****
	ECAR(mpH/min)				W=0.9333 P=0.6193, W=0.8278 P=0.1339	F=2.115, DFn=4, Dfd=4, P=0.4861		t=26.80, df=8	＜0.0001	****
Fig2G	Lactic acid μM/mg protein	Con(n=6), VPA(n=6)	3 mice/sample	18 mice per group	W=0.8639 P=0.2031, W=0.8848 P=0.2918	F=2.093, DFn=5, Dfd=5, P=0.4367	Two-tailed unpaired t-test	t=2.287, df=10	0.0452	*
	Pyruvic acid μM/mg protein				W=0.8407 P=0.1321, W=0.9439 P=0.6905	F=15.81, DFn=5, Dfd=5, P=0.0088	Welch's t-test	t=3.064, df=5.630	0.024	*
Fig2H	Max ECAR(mpH/min)	Con(n=5), VPA(n=5)	batch of cells	5 batches of cells per group	W=0.9724 P=0.8905, W=0.9532 P=0.7598	F=1.256, DFn=4, Dfd=4, P=0.8304	Two-tailed unpaired t-test	t=12.87, df=8	＜0.0001	****
	ECAR(mpH/min)				W=0.9920 P=0.9863, W=0.9252 P=0.5637	F=6.187, DFn=4, Dfd=4, P=0.1054		t=1.012, df=8	0.3412	ns
Fig3D	Density	GFP+EX3(n=20), CaMKII-Cre+EX3(n=20)	neuron	6-7 cells per mouse	W=0.9718 P=0.7932, W=0.9646 P=0.6397	F=2.319, DFn=19, Dfd=19, P=0.0744	Two-tailed unpaired t-test	t=4.866, df=38	＜0.0001	****
	Mushroom spine density				W=0.9537 P=0.4268, W=0.8725 P=0.0130	F=1.154, DFn=19, Dfd=19, P=0.7587	Mann-Whitney U test	U=65.50	0.0001	***
	Stubby spine density				W=0.9539 P=0.4309, W=0.9282 P=0.1429	F=1.235, DFn=19, Dfd=19, P=0.6496	Two-tailed unpaired t-test	t=4.484, df=38	＜0.0001	****
	Filopodia spine density				W=0.9248 P=0.1227, W=0.9571 P=0.4884	F=1.609, DFn=19, Dfd=19, P=0.3087		t=1.823, df=38	0.0762	ns
	Long thin spine density				W=0.9465 P=0.3173, W=0.9443 P=0.2888	F=1.670, DFn=19, Dfd=19, P=0.2728		t=0.6036, df=38	0.5497	ns
Fig3E	Basal-Mean dendrite length	GFP+EX3(n=20), CaMKII-Cre+EX3(n=20)	neuron	6-7 cells per mouse	W=0.9594 P=0.5324, W=0.9307 P=0.1589	F=1.346, DFn=19, Dfd=19, P=0.5232	Two-tailed unpaired t-test	t=1.860, df=38	0.0706	ns
	Basal-Mean No. of intersections				W=0.9529 P=0.4127, W=0.9340 P=0.1845	F=1.771, DFn=19, Dfd=19, P=0.2219		t=5.505, df=38	＜0.0001	****
	Apical-Mean dendrite length				W=0.9543 P=0.4377, W=0.9692 P=0.7369	F=3.750, DFn=19, Dfd=19, P=0.0060	Welch's t-test	t=1.997, df=28.46	0.0554	ns
	Apical-Mean No. of intersections				W=0.9104 P=0.0647, W=0.9024 P=0.0457	F=1.868, DFn=19, Dfd=19, P=0.1822	Mann-Whitney U test	U=190	0.7942	ns
Fig3F	Sholl analysis	GFP+EX3(n=20), CaMKII-Cre+EX3(n=20)	neuron	6-7 cells per mouse	All subgroups meets p＞0.05	All subgroups meets p＞0.05	Two-way repeated measurement ANOVA	Fbetween group=17.77 DFn=1 DFd=38	Pbetween group=0.0001	***
								Fwithin group=143.7 DFn=51 DFd=1938	Pwithin group< 0.0001	****
Fig3H	Frequency	GFP+EX3(n=9), CaMKII-Cre+EX3(n=9)	neuron	3 mice per group	W=0.9880 P=0.9927, W=0.8785 P=0.1515	F=3.729, DFn=8, Dfd=8, P=0.0807	Two-tailed unpaired t-test	t=8.047, df=16	＜0.0001	****
	Amplitude				W=0.9474 P=0.6614, W=0.9460 P=0.6465	F=5.978, DFn=8, Dfd=8, P=0.0205	Welch's t-test	t=8.044, df=10.60	＜0.0001	****
Fig3I	Social preference score	GFP+EX3(n=10), CaMKII-Cre+EX3(n=10)	mouse	20 mice	W=0.9469 P=0.6322, W=0.9543 P=0.7197	F=1.348, DFn=9, Dfd=9, P=0.6638	Two-tailed unpaired t-test	t=3.416, df=18	0.0031	**
	Time in compartment(S1,E) in GFP+EX3				W=0.9579 P=0.7619, W=0.9491 P=0.6584	F=1.042, DFn=9, Dfd=9, P=0.9522	Two-tailed paired t-test	t=3.299 df=9	0.0092	**
	Time in compartment(S1,E) in CaMKII-Cre+EX3				W=0.9463 P=0.6251, W=0.9506 P=0.6757	F=2.025, DFn=9, Dfd=9, P=0.3081		t=1.773, df=9	0.11	ns
	Social novelty score				W=0.8762 P=0.1179, W=0.9771 P=0.9480	F=2.490, DFn=9, Dfd=9, P=0.1904	Two-tailed unpaired t-test	t=1.449, df=18	0.1645	ns
	Time in compartment(S2,S1) in GFP+EX3				W=0.9259 P=0.4088, W=0.9319 P=0.4672	F=1.584, DFn=9, Dfd=9, P=0.5040	Two-tailed paired t-test	t=2.485 df=9	0.0347	*
	Time in compartment(S2,S1) in CaMKII-Cre+EX3				W=0.9515 P=0.6865, W=0.9453 P=0.6130	F=1.083, DFn=9, Dfd=9, P=0.9074		t=0.01689 df=9	0.9869	ns
Fig3J	Interaction time	GFP+EX3(n=9), CaMKII-Cre+EX3(n=10)	mouse	19 mice	W=0.9324 P=0.5049, W=0.8496 P=0.0575	F=3.047, DFn=8, Dfd=9, P=0.1171	Two-tailed unpaired t-test	t=3.009 df=17	0.0079	**
	Frequency in contact				W=0.9229 P=0.4165, W=0.9089 P=0.2734	F=1.105, DFn=8, Dfd=9, P=0.8990		t=2.373 df=17	0.0297	*
Fig3M	Max ECAR(mpH/min)	GFP+EX3 (n=5), CaMKII-Cre+EX3(n=5)	batch of cells	5 batches of cells per group	W=0.9324 P=0.6130, W=0.8869 P=0.3417	F=18.55, DFn=4, Dfd=4, P=0.0152	Welch's t-test	t=4.917, df=4.430	0.0061	**
	ECAR(mpH/min)				W=0.9612 P=0.8164, W=0.8103 P=0.0981	F=1.205, DFn=4, Dfd=4, P=0.8607	Two-tailed unpaired t-test	t=6.071, df=8	0.0003	***
Fig4B	Sholl analysis	KO+Veh(n=28), KO+2-DG(n=24)	neuron	6-7 cells per mouse	All subgroups meets p＞0.05	All subgroups meets p＞0.05	Two-way repeated measurement ANOVA	Fbetween group=0.05725 DFn=1 DFd=54	Pbetween group=0.8118	ns
								Fwithin group=162.1 DFn=43 DFd=2322	Pwithin group< 0.0001	****
Fig4C	Basal-Mean dendrite length	KO+Veh(n=28), KO+2-DG(n=24)	neuron	6-7 cells per mouse	W=0.9554 P=0.2692, W=0.9136 P=0.0422	F=1.311, DFn=27, Dfd=23, P=0.5129	Mann-Whitney U test	U=266	0.1392	ns
	Basal-Mean No. of intersections				W=0.9618 P=0.3844, W=0.9876 P=0.9874	F=2.036, DFn=23, Dfd=27, P=0.0778	Two-tailed unpaired t-test	t=0.04601, df=50	0.9635	ns
	Apical-Mean dendrite length				W=0.8590 P=0.0014, W=0.9080 P=0.0320	F=1.016, DFn=27, Dfd=23, P=0.9783	Mann-Whitney U test	U=316	0.7192	ns
	Apical-Mean No. of intersections				W=0.9067 P=0.0165, W=0.8455 P=0.0018	F=2.896, DFn=23, Dfd=27, P=0.0090		U=286.5	0.368	ns
Fig4E	Length	KO+Veh(n=34), KO+2-DG(n=34)	neuron	8-9 cells per mouse	W=0.8992 P=0.0044, W=0.9480 P=0.1067	F=1.559, DFn=33, Dfd=33, P=0.2077	Mann-Whitney U test	U=473	0.2002	ns
	Density				W=0.9723 P=0.5290, W=0.9388 P=0.0567	F=1.867, DFn=33, Dfd=33, P=0.0774	Two-tailed unpaired t-test	t=3.842, df=66	0.0003	***
Fig4F	Mushroom spine density	KO+Veh(n=34), KO+2-DG(n=34)	neuron	8-9 cells per mouse	W=0.9641 P=0.3180, W=0.8722 P=0.0009	F=1.922, DFn=33, Dfd=33, P=0.0649	Mann-Whitney U test	U=379	0.0141	*
	Stubby spine density				W=0.8324 P=0.0001, W=0.8481 P=0.0003	F=1.597, DFn=33, Dfd=33, P=0.1849		U=410.5	0.0381	*
	Filopodia spine density				W=0.8272 P＜0.0001, W=0.9126 P=0.0101	F=3.735, DFn=33, Dfd=33, P=0.0003		U=309	0.0007	***
	Long thin spine density				W=0.9208 P=0.0170, W=0.9014 P=0.0050	F=1.145, DFn=33, Dfd=33, P=0.6991		U=532.5	0.5812	ns
Fig4G	GluR1 / β-tubulin	KO+Veh (n=3), KO+2-DG(n=3)	mouse	3 mice per group	W=1.0000 P=0.9946, W=0.9829 P=0.7492	F=1.010, DFn=2, Dfd=2, P=0.9949	Two-tailed unpaired t-test	t=0.2275, df=4	0.8312	ns
	PSD95 / β-tubulin	KO+Veh (n=4), KO+2-DG(n=4)		4 mice per group	W=0.9304 P=0.5965, W=0.8548 P=0.2420	F=1.460, DFn=3, Dfd=3, P=0.7633		t=2.241, df=6	0.0662	ns
	Homer1 / β-tubulin				W=0.9204 P=0.5390, W=0.9495 P=0.7132	F=1.569, DFn=3, Dfd=3, P=0.7201		t=4.506, df=6	0.0041	**
Fig4H	GluR1 / Flotillin1	KO+Veh (n=4), KO+2-DG(n=4)	3 mice/sample	12 mice per group	W=0.9582 P=0.7677, W=0.9810 P=0.9080	F=3.120, DFn=3, Dfd=3, P=0.3750	Two-tailed unpaired t-test	t=5.891, df=6	0.0011	**
Fig4I	Social preference score	KO+Veh (n=10), KO+2-DG(n=10)	mouse	20 mice	W=0.9852 P=0.9869, W=0.9125 P=0.2986	F=1.648, DFn=9, Dfd=9, P=0.4681	Two-tailed unpaired t-test	t=2.766, df=18	0.0127	*
	Time in compartment(S1,E) in KO+Veh				W=0.9868 P=0.9912, W=0.9596 P=0.7811	F=1.533, DFn=9, Dfd=9, P=0.5346	Two-tailed paired t-test	t=0.8629, df=9	0.4106	ns
	Time in compartment(S1,E) in KO+2-DG				W=0.9232 P=0.3846, W=0.9100 P=0.2808	F=1.595, DFn=9, Dfd=9, P=0.4976		t=3.395, df=9	0.0079	**
	Social novelty score				W=0.9313 P=0.4613, W=0.9586 P=0.7701	F=1.017, DFn=9, Dfd=9, P=0.9798	Two-tailed unpaired t-test	t=1.298, df=18	0.2108	ns
	Time in compartment(S2,S1) in KO+Veh				W=0.9287 P=0.4350, W=0.9308 P=0.4560	F=1.060, DFn=9, Dfd=9, P=0.9323	Two-tailed paired t-test	t=1.070, df=9	0.3124	ns
	Time in compartment(S2,S1) in KO+2-DG				W=0.9524 P=0.6974, W=0.9573 P=0.7547	F=1.051, DFn=9, Dfd=9, P=0.9420		t=0.7268, df=9	0.4858	ns
Fig4J	Interaction time	KO+Veh (n=12), KO+2-DG(n=12)	mouse	24 mice	W=0.9293 P=0.3723, W=0.8994 P=0.1556	F=1.659, DFn=11, Dfd=11, P=0.4144	Two-tailed unpaired t-test	t=2.417, df=22	0.0244	*
	Frequency in contact				W=0.8980 P=0.1495, W=0.9733 P=0.9421	F=1.821, DFn=11, Dfd=11, P=0.3345		t=2.107, df=22	0.0467	*
Fig5A	Max ECAR(mpH/min)	KO+Veh (n=5), KO+XAV939(n=5)	batch of cells	5 batches of cells per group	W=0.8478 P=0.1877, W=0.9605 P=0.8114	F=2.669, DFn=4, Dfd=4, P=0.3647	Two-tailed unpaired t-test	t=4.006, df=8	0.0039	**
	ECAR(mpH/min)				W=0.8614 P=0.2334, W=0.8065 P=0.0915	F=7.518, DFn=4, Dfd=4, P=0.0762		t=3.509, df=8	0.008	**
Fig5B	Max ECAR(mpH/min)	KO+Veh (n=5), KO+ICG-001(n=5)	batch of cells	5 batches of cells per group	W=0.9572 P=0.7887, W=0.8813 P=0.3153	F=1.586, DFn=4, Dfd=4, P=0.6659	Two-tailed unpaired t-test	t=0.5679, df=8	0.5857	ns
	ECAR(mpH/min)				W=0.9018 P=0.4198, W=0.8870 P=0.3422	F=1.473, DFn=4, Dfd=4, P=0.7165		t=1.973, df=8	0.084	ns
Fig5C	Max OCR(pmoles/min)	KO+Veh (n=5), KO+XAV939(n=4)	batch of cells	4/5 batches of cells per group	W=0.9371 P=0.6456, W=0.8426 P=0.2031	F=3.520, DFn=3, Dfd=4, P=0.2556	Two-tailed unpaired t-test	t=4.994, df=7	0.0016	**
Fig5D	Max OCR(pmoles/min)	KO+Veh (n=4), KO+ICG-001(n=4)	batch of cells	4 batches of cells per group	W=0.8656 P=0.2808, W=0.9176 P=0.5236	F=1.052, DFn=3, Dfd=3, P=0.9675	Two-tailed unpaired t-test	t=0.3641, df=6	0.7282	ns
Fig5F	Axin2/Flotillin1	WT+Veh (n=3), WT+XAV939 (n=3), KO+Veh (n=3), KO+XAV939 (n=3)	3 mice/sample	9 mice per group	W=0.9762 P=0.7040, W=0.7864 P=0.0824, W=0.8588 P=0.2643, W=0.9986 P=0.9283	F=0.3998, DFn=3, Dfd=8, P=0.7570	One-way ANOVA	F=8.672, DFn=3, Dfd=8	0.0068	**
		WT+Veh vs. KO+Veh					Tukey's multiple comparisons test		0.7259	ns
		KO+Veh vs. KO+XAV939					Tukey's multiple comparisons test		0.0383	*
Fig5G	ENO1 / β-tubulin	WT+Veh (n=3), WT+XAV939 (n=3), KO+Veh (n=3), KO+XAV939 (n=3)	3 mice/sample	9 mice per group	W=0.9800 P=0.7290, W=0.8030 P=0.1217, W=0.8314 P=0.1919, W=0.9160 P=0.4384	F=0.08578, DFn=3, Dfd=8, P=0.9659	One-way ANOVA	F=9.486, DFn=3, Dfd=8	0.0052	**
		WT+Veh vs. KO+Veh					Tukey's multiple comparisons test		0.0053	**
		KO+Veh vs. KO+XAV939					Tukey's multiple comparisons test		0.0221	*
	Axin2 / β-tubulin	WT+Veh (n=3), WT+XAV939 (n=3), KO+Veh (n=3), KO+XAV939 (n=3)	3 mice/sample	9 mice per group	W=0.9554 P=0.5936, W=0.9937 P=0.8481, W=0.9191 P=0.4491, W=0.9803 P=0.7312	F=0.7243, DFn=3, Dfd=8, P=0.5663	One-way ANOVA	F=12.44, DFn=3, Dfd=8	0.0022	**
		WT+Veh vs. KO+Veh					Tukey's multiple comparisons test		0.0029	**
		KO+Veh vs. KO+XAV939					Tukey's multiple comparisons test		0.0043	**
Fig6C	Sholl analysis	KO+Veh(n=20), KO+XAV939 (n=20)	neuron	6-7 cells per mouse	All subgroups meets p＞0.05	All subgroups meets p＞0.05	Two-way repeated measurement ANOVA	Fbetween group=9.692 DFn=1 DFd=38	Pbetween group=0.0035	**
								Fwithin group=222.0 DFn=42 DFd=1596	Pwithin group< 0.0001	****
Fig6D	Basal-Mean dendrite length	KO+Veh(n=20), KO+XAV939 (n=20)	neuron	6-7 cells per mouse	W=0.9648 P=0.6435, W=0.9366 P=0.2070	F=2.760, DFn=19, Dfd=19, P=0.0323	Welch's t-test	t=2.819, df=31.17	0.0083	**
	Basal-Mean No. of intersections				W=0.9514 P=0.3895, W=0.9604 P=0.5526	F=2.291, DFn=19, Dfd=19, P=0.0786	Two-tailed unpaired t-test	t=2.364, df=38	0.0233	*
	Apical-Mean dendrite length				W=0.8625 P=0.0087, W=0.9368 P=0.2085	F=1.243, DFn=19, Dfd=19, P=0.6400	Mann-Whitney U test	U=136	0.0859	ns
	Apical-Mean No. of intersections				W=0.9794 P=0.9258, W=0.9693 P=0.7397	F=1.381, DFn=19, Dfd=19, P=0.4886	Two-tailed unpaired t-test	t=0.1618, df=38	0.8723	ns
Fig6F	Mushroom spine density	KO+Veh(n=32), KO+XAV939 (n=32)	neuron	10-11 cells per mouse	W=0.8978 P=0.0054, W=0.8581 P=0.0006	F=2.938, DFn=31, Dfd=31, P=0.0036	Mann-Whitney U test	U=355.5	0.0352	*
	Stubby spine density				W=0.8751 P=0.0015, W=0.9349 P=0.0536	F=2.160, DFn=31, Dfd=31, P=0.0356		U=275	0.0011	**
	Filopodia spine density				W=0.9437 P=0.0955, W=0.9368 P=0.0608	F=1.022, DFn=31, Dfd=31, P=0.9513	Two-tailed unpaired t-test	t=0.2856, df=62	0.7761	ns
	Long thin spine density				W=0.8580 P=0.0006, W=0.9228 P=0.0248	F=2.039, DFn=31, Dfd=31, P=0.0515	Mann-Whitney U test	U=418.5	0.2121	ns
Fig6G	Length	KO+Veh(n=32), KO+XAV939 (n=32)	neuron	10-11 cells per mouse	W=0.9377 P=0.0645, W=0.8763 P=0.0016	F=2.508, DFn=31, Dfd=31, P=0.0215	Mann-Whitney U test	U=293	0.0029	**
	Density				W=0.9695 P=0.4858, W=0.9441 P=0.0981	F=2.107, DFn=31, Dfd=31, P=0.0419	Welch's t-test	t=2.188, df=55.02	0.0369	*
Fig6H	p-PSD95/β-tubulin	WT+Veh (n=6), WT+XAV939 (n=6), KO+Veh (n=6), KO+XAV939 (n=6)	mouse	6 mice per group	W=0.9499 P=0.7393, W=0.9431 P=0.6844, W=0.8604 P=0.1905, W=0.9429 P=0.6828	F=1.101, DFn=3, Dfd=20, P=0.3718	One-way ANOVA	F=5.541, DFn=3, Dfd=20	0.0062	**
		WT+Veh vs. KO+Veh					Tukey's multiple comparisons test		0.021	*
		KO+Veh vs. KO+XAV939					Tukey's multiple comparisons test		0.02	*
	Homer1/β-tubulin	WT+Veh (n=4), WT+XAV939 (n=4), KO+Veh (n=4), KO+XAV939 (n=4)	mouse	4 mice per group	W=0.8740 P=0.3135, W=0.9171 P=0.5211, W=0.8680 P=0.2898, W=0.9701 P=0.8424	F=0.7669, DFn=3, Dfd=12, P=0.5343	One-way ANOVA	F=22.16, DFn=3, Dfd=12	＜0.0001	****
		WT+Veh vs. KO+Veh					Tukey's multiple comparisons test		0.0003	***
		KO+Veh vs. KO+XAV939					Tukey's multiple comparisons test		0.0238	*
Fig6I	GluR1/β-tubulin	WT+Veh (n=4), WT+XAV939 (n=4), KO+Veh (n=4), KO+XAV939 (n=4)	mouse	4 mice per group	W=0.9390 P=0.6480, W=0.9504 P=0.7184, W=0.9991 P=0.9973, W=0.9625 P=0.7948	F=2.555, DFn=3, Dfd=12, P=0.1043	One-way ANOVA	F=10.74, DFn=3, Dfd=12	0.001	**
		WT+Veh vs. KO+Veh					Tukey's multiple comparisons test		0.0226	*
		KO+Veh vs. KO+XAV939					Tukey's multiple comparisons test		0.0151	*
Fig6J	GluR1/Flotillin1	WT+Veh (n=4), WT+XAV939 (n=4), KO+Veh (n=4), KO+XAV939 (n=4)	3 mice/sample	12 mice per group	W=0.9106 P=0.4856, W=0.7715 P=0.0602, W=0.7860 P=0.0793, W=0.7863 P=0.0798	F=0.2376, DFn=3, Dfd=12, P=0.8685	One-way ANOVA	F=8.708, DFn=3, Dfd=12	0.0024	**
		WT+Veh vs. KO+Veh					Tukey's multiple comparisons test		0.0036	**
		KO+Veh vs. KO+XAV939					Tukey's multiple comparisons test		0.0229	*
Fig7C	Amplitude	WT+Veh (n=39), WT+XAV939 (n=39), KO+Veh (n=39), KO+XAV939 (n=39)	neuron	39 cells per group	W=0.8812 P=0.0007, W=0.9361 P=0.0284, W=0.9439 P=0.0512, W=0.9344 P=0.0248	F=1.952, DFn=3, Dfd=152, P=0.1237	Kruskal-Wallis H test	χ2=24.73, DF=3	＜0.0001	****
		WT+Veh vs. KO+Veh					Dunn's multiple comparisons test		＜0.0001	****
		KO+Veh vs. KO+XAV939					Dunn's multiple comparisons test		0.0006	***
	Rise time	WT+Veh (n=39), WT+XAV939 (n=39), KO+Veh (n=39), KO+XAV939 (n=39)	neuron	39 cells per group	W=0.7432 P＜0.0001, W=0.7650 P＜0.0001, W=0.7842 P＜0.0001 W=0.9078 P=0.0037	F=2.804, DFn=3, Dfd=152, P=0.0418	Kruskal-Wallis H test	χ2=17.73, DF=3	0.0005	***
		WT+Veh vs. KO+Veh					Dunn's multiple comparisons test		0.0351	*
		KO+Veh vs. KO+XAV939					Dunn's multiple comparisons test		0.0003	***
	Decay time	WT+Veh (n=39), WT+XAV939 (n=39), KO+Veh (n=39), KO+XAV939 (n=39)	neuron	39 cells per group	W=0.9000 P=0.0022, W=0.8351 P＜0.0001, W=0.7733 P＜0.0001, W=0.9449 P=0.0555	F=5.873, DFn=3, Dfd=152, P=0.0008	Kruskal-Wallis H test	χ2=19.04, DF=3	0.0003	***
		WT+Veh vs. KO+Veh					Dunn's multiple comparisons test		0.0059	**
		KO+Veh vs. KO+XAV939					Dunn's multiple comparisons test		＞0.9999	ns
Fig7D	Frequency	KO+Veh(n=7), KO+XAV939(n=8)	neuron	3 mice per group	W=0.9509 P=0.7376, W=0.9361 P=0.5735	F=3.388, DFn=7, Dfd=6, P=0.1583	Two-tailed unpaired t-test	t=4.283, df=13	0.0009	***
	Amplitude				W=0.9429 P=0.6654, W=0.8539 P=0.1034	F=3.794, DFn=7, Dfd=6, P=0.1250		t=6.615, df=13	＜0.0001	****
Fig7E	Social preference score	KO+Veh (n=9), KO+XAV939 (n=10)	mouse	19 mice	W=0.9758 P=0.9391, W=0.9167 P=0.3299	F=1.864, DFn=8, Dfd=9, P=0.3725	Two-tailed unpaired t-test	t=3.130, df=17	0.0061	**
	Time in compartment(S1,E) in KO+Veh				W=0.9355 P=0.5356, W=0.9290 P=0.4719	F=1.774, DFn=8, Dfd=8, P=0.4350	Two-tailed paired t-test	t=1.438, df=8	0.1884	ns
	Time in compartment(S1,E) in KO+XAV939				W=0.9149 P=0.3161, W=0.9257 P=0.4072	F=2.076, DFn=9, Dfd=9, P=0.2917		t=2.904, df=9	0.0175	*
	Social novelty score				W=0.9614 P=0.8126, W=0.9011 P=0.2254	F=1.984, DFn=8, Dfd=9, P=0.3275	Two-tailed unpaired t-test	t=2.899, df=17	0.01	**
	Time in compartment(S2,S1) in KO+Veh				W=0.9141 P=0.3459, W=0.9773 P=0.9492	F=1.578, DFn=8, Dfd=8, P=0.5337	Two-tailed paired t-test	t=1.087, df=8	0.3087	ns
	Time in compartment(S2,S1) in KO+XAV939				W=0.9869 P=0.9915, W=0.8549 P=0.0664	F=1.427, DFn=9, Dfd=9, P=0.6052		t=3.544, df=9	0.0063	**
Fig7F	Interaction time	KO+Veh (n=10), KO+XAV939 (n=10)	mouse	20 mice	W=0.9214 P=0.3685, W=0.9315 P=0.4623	F=1.329, DFn=9, Dfd=9, P=0.6786	Two-tailed unpaired t-test	t=3.484, df=18	0.0027	**
	Frequency in contact				W=0.9404 P=0.5578, W=0.8581 P=0.0725	F=15.65, DFn=9, Dfd=9, P=0.0004	Welch's t-test	t=2.763, df=10.15	0.0198	*
Fig7H	Social preference score	VPA+Veh (n=9), VPA+XAV939 (n=9)	mouse	18 mice	W=0.9301 P=0.4822, W=0.9511 P=0.7027	F=1.324, DFn=8, Dfd=8, P=0.7011	Two-tailed unpaired t-test	t=3.558, df=16	0.0026	**
	Time in compartment(S1,E) in VPA+Veh				W=0.9531 P=0.7239, W=0.9774 P=0.9493	F=1.423, DFn=8, Dfd=8, P=0.6298	Two-tailed paired t-test	t=1.971, df=8	0.0842	ns
	Time in compartment(S1,E) in VPA+XAV939				W=0.9480 P=0.6685, W=0.9440 P=0.6243	F=5.430, DFn=8, Dfd=8, P=0.0276	Wilcoxon signed-rank test	Z=-2.310	0.0195	*
	Social novelty score				W=0.9808 P=0.9685, W=0.9407 P=0.5896	F=3.893, DFn=8, Dfd=8, P=0.0718	Two-tailed unpaired t-test	t=1.852, df=16	0.0825	ns
	Time in compartment(S2,S1) in VPA+Veh				W=0.9403 P=0.5847, W=0.9749 P=0.9331	F=1.172, DFn=8, Dfd=8, P=0.8281	Two-tailed paired t-test	t=0.5569, df=8	0.5928	ns
	Time in compartment(S2,S1) in VPA+XAV939				W=0.9555 P=0.7505, W=0.9637 P=0.8363	F=3.300, DFn=8, Dfd=8, P=0.1111		t=2.822, df=8	0.0224	*
Fig7I	Interaction time	VPA+Veh (n=8), VPA+XAV939 (n=8)	mouse	16 mice	W=0.9415 P=0.6258, W=0.7815 P=0.0181	F=1.561, DFn=7, Dfd=7, P=0.5710	Mann-Whitney U test	U=6	0.0047	**
	Frequency in contact				W=0.8799 P=0.1880, W=0.7600 P=0.0105	F=1.058, DFn=7, Dfd=7, P=0.9422		U=17.50	0.1385	ns
Fig8B	β-catenin / β-tubulin	WT(n=3), KO(n=3)	batch of cells	3 batches of cells per group	W=0.8748 P=0.3092, W=0.9240 P=0.4667	F=1.800, DFn=2, Dfd=2, P=0.7142	Two-tailed unpaired t-test	t=0.2719, df=4	0.7992	ns
	p-β-catenin(ser33) / β-tubulin				W=0.8561 P=0.2569, W=0.7973 P=0.1080	F=4.886, DFn=2, Dfd=2, P=0.3398		t=3.212, df=4	0.0325	*
	GSK3β / β-tubulin				W=0.9880 P=0.7900, W=0.9275 P=0.4792	F=77.89, DFn=2, Dfd=2, P=0.0254	Welch's t-test	t=0.4539, df=2.051	0.6934	ns
	p-GSK3β(ser9)/ β-tubulin	WT(n=4), KO(n=4)	batch of cells	4 batches of cells per group	W=0.9744 P=0.8685, W=0.9341 P=0.6190	F=1.529, DFn=3, Dfd=3, P=0.7358	Two-tailed unpaired t-test	t=4.518, df=6	0.004	**
	TCF7L1/ β-tubulin				W=0.8997 P=0.4296, W=0.6952 P=0.0102	F=2.716, DFn=3, Dfd=3, P=0.4337	Mann-Whitney U test	U=0	0.0286	*
Fig8C	ENO1 / β-tubulin	WT(n=3), KO(n=3)	batch of cells	3 batches of cells per group	W=0.7922 P=0.0961, W=0.9863 P=0.7757	F=1.913, DFn=2, Dfd=2, P=0.6866	Two-tailed unpaired t-test	t=1.151, df=4	0.3137	ns
	Axin2 / β-tubulin				W=0.8138 P=0.1479, W=0.8273 P=0.1814	F=11.62, DFn=2, Dfd=2, P=0.1585		t=0.1872, df=4	0.8606	ns
Fig8D	ENO1 / β-tubulin	WT(n=3), KO(n=3)	batch of cells	3 batches of cells per group	W=0.9080 P=0.4114, W=0.9187 P=0.4477	F=1.032, DFn=2, Dfd=2, P=0.9841	Two-tailed unpaired t-test	t=3.135, df=4	0.035	*
	Axin2 / β-tubulin				W=0.9998 P=0.9725, W=0.9342 P=0.5047	F=2.559, DFn=2, Dfd=2, P=0.5620		t=9.724, df=4	0.0006	***
Fig8E	Max ECAR(mpH/min)	WT+Veh (n=5), KO+Veh (n=5), KO+XAV939 (n=5)	batch of cells	5 batches of cells per group	W=0.8684 P=0.2599, W=0.9240 P=0.5563, W=0.9586 P=0.7985	F=0.1443, DFn=2, Dfd=12, P=0.8671	One-way ANOVA	F=51.20, DFn=2, Dfd=12	＜0.0001	****
		WT+Veh vs. KO+Veh					Tukey's multiple comparisons test		＜0.0001	****
		KO+Veh vs. KO+XAV939					Tukey's multiple comparisons test		0.0002	***
	ECAR(mpH/min)	WT+Veh (n=5), KO+Veh (n=5), KO+XAV939 (n=5)	batch of cells	5 batches of cells per group	W=0.9681 P=0.8627, W=0.9150 P=0.4980, W=0.9755 P=0.9095	F=0.8907, DFn=2, Dfd=12, P=0.4359	One-way ANOVA	F=70.64, DFn=2, Dfd=12	＜0.0001	****
		WT+Veh vs. KO+Veh					Tukey's multiple comparisons test		＜0.0001	****
		KO+Veh vs. KO+XAV939					Tukey's multiple comparisons test		＜0.0001	****
Fig8F	GluR1/β-tubulin	WT+Veh (n=3), KO+Veh (n=3), KO+XAV939 (n=3)	batch of cells	3 batches of cells per group	W=0.8689 P=0.2925, W=0.9626 P=0.6282, W=0.8254 P=0.1766	F=0.5185, DFn=2, Dfd=6, P=0.6199	One-way ANOVA	F=15.72, DFn=2, Dfd=6	0.0041	**
		WT+Veh vs. KO+Veh					Tukey's multiple comparisons test		0.0038	**
		KO+Veh vs. KO+XAV939					Tukey's multiple comparisons test		0.0193	*
	PSD95/β-tubulin	WT+Veh (n=3), KO+Veh (n=3), KO+XAV939 (n=3)	batch of cells	3 batches of cells per group	W=0.9792 P=0.7238, W=0.9964 P=0.8860, W=0.9716 P=0.6765	F=0.003419, DFn=2, Dfd=6, P=0.9966	One-way ANOVA	F=24.00, DFn=2, Dfd=6	0.0014	**
		WT+Veh vs. KO+Veh					Tukey's multiple comparisons test		0.0014	**
		KO+Veh vs. KO+XAV939					Tukey's multiple comparisons test		0.0058	**
	Homer1/β-tubulin	WT+Veh (n=3), KO+Veh (n=3), KO+XAV939 (n=3)	batch of cells	3 batches of cells per group	W=0.9064 P=0.4063, W=0.8823 P=0.3313, W=0.9674 P=0.6530	F=0.2546, DFn=2, Dfd=6, P=0.7832	One-way ANOVA	F=18.94, DFn=2, Dfd=6	0.0026	**
		WT+Veh vs. KO+Veh					Tukey's multiple comparisons test		0.002	**
		KO+Veh vs. KO+XAV939					Tukey's multiple comparisons test		0.0472	*
Fig8H	Max ECAR(mpH/min)	Naive+Veh (n=4), VPA+Veh (n=4), VPA+XAV939 (n=4)	batch of cells	4 batches of cells per group	W=0.9279 P=0.5819, W=0.9949 P=0.9812, W=0.9025 P=0.4240	F=0.6698, DFn=2, Dfd=10, P=0.5333	One-way ANOVA	F=54.03, DFn=2, Dfd=10	＜0.0001	****
		WT+Veh vs. VPA+Veh					Tukey's multiple comparisons test		＜0.0001	****
		VPA+Veh vs. VPA+XAV939					Tukey's multiple comparisons test		0.01	*
	ECAR(mpH/min)	Naive+Veh (n=4), VPA+Veh (n=4), VPA+XAV939 (n=5)	batch of cells	4/5 batches of cells per group	W=0.9341 P=0.6185, W=0.9167 P=0.5187, W=0.9374 P=0.6476	F=1.658, DFn=2, Dfd=10, P=0.2388	One-way ANOVA	F=55.09, DFn=2, Dfd=10	＜0.0001	****
		WT+Veh vs. VPA+Veh					Tukey's multiple comparisons test		＜0.0001	****
		VPA+Veh vs. VPA+XAV939					Tukey's multiple comparisons test		0.0156	*
FigEV1A	Axin2 / β-tubulin	WT(n=4), KO(n=4)	3 mice/sample	12 mice per group	W=0.8633 P=0.2721, W=0.9041 P=0.4515	F=1.190, DFn=3, Dfd=3, P=0.8899	Two-tailed unpaired t-test	t=3.913, df=6	0.0079	**
	p-β-catenin(ser33) / β-tubulin				W=0.9922 P=0.9684, W=0.9744 P=0.8687	F=2.115, DFn=3, Dfd=3, P=0.5541		t=3.320, df=6	0.016	*
FigEV1B	Axin2 / β-tubulin	Con(n=4), VPA(n=4)	3 mice/sample	12 mice per group	W=0.9540 P=0.7409, W=0.9492 P=0.7112	F=6.187, DFn=3, Dfd=3, P=0.1687	Two-tailed unpaired t-test	t=0.8893, df=6	0.4081	ns
	p-β-catenin(ser33) / β-tubulin				W=0.8910 P=0.3877, W=0.9508 P=0.7211	F=4.602, DFn=3, Dfd=3, P=0.2419		t=7.308, df=6	0.0003	***
FigEV1C	Axin2 / β-tubulin	WT(n=4), KO(n=4)	3 mice/sample	12 mice per group	W=0.6795 P=0.0065, W=0.8594 P=0.2581	F=1.171, DFn=3, Dfd=3, P=0.9000	Mann-Whitney U test	U=2	0.1143	ns
	p-β-catenin(ser33) / β-tubulin				W=0.8366 P=0.1855, W=0.7802 P=0.0712	F=1.215, DFn=3, Dfd=3, P=0.8768	Two-tailed unpaired t-test	t=0.1677, df=6	0.8723	ns
FigEV1D	Axin2 / β-tubulin	Con(n=4), VPA(n=4)	3 mice/sample	12 mice per group	W=0.8326 P=0.1748, W=0.8679 P=0.2897	F=5.357, DFn=3, Dfd=3, P=0.2016	Two-tailed unpaired t-test	t=1.305, df=6	0.2396	ns
	p-β-catenin(ser33) / β-tubulin				W=0.8187 P=0.1403, W=0.9210 P=0.5426	F=2.515, DFn=3, Dfd=3, P=0.4688		t=4.833, df=6	0.0029	**
FigEV1E	Axin2 / β-tubulin	WT(n=4), KO(n=4)	3 mice/sample	12 mice per group	W=0.9943 P=0.9781, W=0.9109 P=0.4873	F=14.59, DFn=3, Dfd=3, P=0.0541	Two-tailed unpaired t-test	t=0.4480, df=6	0.6699	ns
	p-β-catenin(ser33) / β-tubulin				W=0.8803 P=0.3400, W=0.8240 P=0.1527	F=2.631, DFn=3, Dfd=3, P=0.4480		t=0.1444, df=6	0.8899	ns
FigEV1F	Axin2 / β-tubulin	Con(n=4), VPA(n=4)	3 mice/sample	12 mice per group	W=0.8918 P=0.3914, W=0.8287 P=0.1644	F=4.527, DFn=3, Dfd=3, P=0.2466	Two-tailed unpaired t-test	t=1.197, df=6	0.2764	ns
	p-β-catenin(ser33) / β-tubulin				W=0.9412 P=0.6618, W=0.9952 P=0.9824	F=3.627, DFn=3, Dfd=3, P=0.3181		t=1.936, df=6	0.1011	ns
FigEV1G	Axin2 / β-tubulin	WT(n=4), KO(n=4)	3 mice/sample	12 mice per group	W=0.8711 P=0.3019, W=0.9719 P=0.8529	F=1.334, DFn=3, Dfd=3, P=0.8185	Two-tailed unpaired t-test	t=1.153, df=6	0.2926	ns
	p-β-catenin(ser33) / β-tubulin				W=0.9462 P=0.6924, W=0.9620 P=0.7917	F=1.119, DFn=3, Dfd=3, P=0.9288		t=0.06058, df=6	0.9537	ns
FigEV2A	p-GSK3β(Ser9)/β-tubulin	WT(n=3), KO(n=3)	4 mice/sample	12 mice per group	All subgroups meets p＞0.05	All subgroups meets p＞0.05	Two-way repeated measurement ANOVA	Fbetween group=94.18 DFn=1 DFd=4	Pbetween group=0.0006	***
								Fwithin group=78.41 DFn=3 DFd=12	Pwithin group< 0.0001	****
		WT-P7 vs. WT-P14					Sidak's multiple comparisons test		＜0.0001	****
		WT-P14 vs. WT-P21					Sidak's multiple comparisons test		＜0.0001	****
		WT-P21 vs. WT-P28					Sidak's multiple comparisons test		>0.9999	ns
		WT-P14 vs. KO-P14					Sidak's multiple comparisons test		＜0.0001	****
		WT-P21 vs. KO-P21					Sidak's multiple comparisons test		＜0.0001	****
		WT-P28 vs. KO-P28					Sidak's multiple comparisons test		＜0.0001	****
FigEV2B	p-β-catenin(Ser33)/β-tubulin	WT(n=3), KO(n=3)	4 mice/sample	12 mice per group	All subgroups meets p＞0.05	All subgroups meets p＞0.05	Two-way repeated measurement ANOVA	Fbetween group=48.95 DFn=1 DFd=4	Pbetween group=0.0022	**
								Fwithin group=23.17 DFn=3 DFd=12	Pwithin group< 0.0001	****
		WT-P7 vs. WT-P14					Sidak's multiple comparisons test		0.001	**
		WT-P14 vs. WT-P21					Sidak's multiple comparisons test		0.0409	*
		WT-P21 vs. WT-P28					Sidak's multiple comparisons test		0.1107	ns
		WT-P7 vs. KO-P7					Sidak's multiple comparisons test		0.0002	***
		WT-P14 vs. KO-P14					Sidak's multiple comparisons test		0.5298	ns
		WT-P21 vs. KO-P21					Sidak's multiple comparisons test		0.0026	**
		WT-P28 vs. KO-P28					Sidak's multiple comparisons test		<0.0001	****
FigEV2C	TCF7L1/β-tubulin	WT(n=3), KO(n=3)	4 mice/sample	12 mice per group	All subgroups meets p＞0.05	All subgroups meets p＞0.05	Two-way repeated measurement ANOVA	Fbetween group=18.54 DFn=1 DFd=4	Pbetween group=0.0126	*
								Fwithin group=11.59 DFn=3 DFd=12	Pwithin group=0.0007	***
		WT-P7 vs. WT-P14					Sidak's multiple comparisons test		0.0033	**
		WT-P14 vs. WT-P21					Sidak's multiple comparisons test		>0.9999	ns
		WT-P21 vs. WT-P28					Sidak's multiple comparisons test		0.1438	ns
		WT-P7 vs. KO-P7					Sidak's multiple comparisons test		0.7951	ns
		WT-P14 vs. KO-P14					Sidak's multiple comparisons test		0.0455	*
		WT-P21 vs. KO-P21					Sidak's multiple comparisons test		0.0219	*
		WT-P28 vs. KO-P28					Sidak's multiple comparisons test		0.0003	***
FigEV2D	p-GSK3β(Ser9)/β-tubulin	Con(n=3), VPA(n=3)	4 mice/sample	12 mice per group	All subgroups meets p＞0.05	All subgroups meets p＞0.05	Two-way repeated measurement ANOVA	Fbetween group=117.8 DFn=1 DFd=4	Pbetween group=0.0004	***
								Fwithin group=60.32 DFn=3 DFd=12	Pwithin group< 0.0001	****
		Con-E16.5 vs. Con-P7					Sidak's multiple comparisons test		<0.0001	****
		Con-P7 vs. Con-P14					Sidak's multiple comparisons test		0.0211	*
		Con-P14 vs. Con-P21					Sidak's multiple comparisons test		0.0199	*
		Con-E16.5 vs. VPA-E16.5					Sidak's multiple comparisons test		0.1055	ns
		Con-P7 vs. VPA-P7					Sidak's multiple comparisons test		0.0059	**
		Con-P14 vs. VPA-P14					Sidak's multiple comparisons test		<0.0001	****
		Con-P21 vs. VPA-P21					Sidak's multiple comparisons test		<0.0001	****
FigEV2E	p-β-catenin(Ser33)/β-tubulin	Con(n=3), VPA(n=3)	4 mice/sample	12 mice per group	All subgroups meets p＞0.05	All subgroups meets p＞0.05	Two-way repeated measurement ANOVA	Fbetween group=529.7 DFn=1 DFd=4	Pbetween group<0.0001	****
								Fwithin group=45.07 DFn=3 DFd=12	Pwithin group< 0.0001	****
		Con-E16.5 vs. Con-P7					Sidak's multiple comparisons test		0.9994	ns
		Con-P7 vs. Con-P14					Sidak's multiple comparisons test		<0.0001	****
		Con-P14 vs. Con-P21					Sidak's multiple comparisons test		0.0003	***
		Con-E16.5 vs. VPA-E16.5					Sidak's multiple comparisons test		0.977	ns
		Con-P7 vs. VPA-P7					Sidak's multiple comparisons test		0.0043	**
		Con-P14 vs. VPA-P14					Sidak's multiple comparisons test		<0.0001	****
		Con-P21 vs. VPA-P21					Sidak's multiple comparisons test		<0.0001	****
FigEV2F	TCF7L1/β-tubulin	Con(n=3), VPA(n=3)	4 mice/sample	12 mice per group	All subgroups meets p＞0.05	All subgroups meets p＞0.05	Two-way repeated measurement ANOVA	Fbetween group=13.00 DFn=1 DFd=4	Pbetween group=0.0226	*
								Fwithin group=9.938 DFn=3 DFd=12	Pwithin group=0.0014	**
		Con-E16.5 vs. Con-P7					Sidak's multiple comparisons test		0.6318	ns
		Con-P7 vs. Con-P14					Sidak's multiple comparisons test		<0.0001	****
		Con-P14 vs. Con-P21					Sidak's multiple comparisons test		0.9191	ns
		Con-P7 vs. VPA-P7					Sidak's multiple comparisons test		0.5037	ns
		Con-P14 vs. VPA-P14					Sidak's multiple comparisons test		<0.0001	****
		Con-P21 vs. VPA-P21					Sidak's multiple comparisons test		0.0104	*
FigEV2G	Lactic acid μM/mg protein	WT(n=4), KO(n=4)	4 mice/sample	16 mice per group	W=0.8654 P=0.2802, W=0.9746 P=0.8696	F=13.90, DFn=3, Dfd=3, P=0.0578	Two-tailed unpaired t-test	t=2.287, df=6	0.9403	ns
	Pyruvic acid μM/mg protein				W=0.9768 P=0.8831, W=0.8241 P=0.1529	F=3,744, DFn=3, Dfd=3, P=0.3069	Two-tailed unpaired t-test	t=1.644, df=6	0.1512	ns
FigEV2H	Lactic acid ng/mL protein	WT(n=5), KO(n=5)	4 mice/sample	20 mice per group	All subgroups meets p＞0.05	All subgroups meets p＞0.05	Two-way repeated measurement ANOVA	Fbetween group=16.39 DFn=1 DFd=8	Pbetween group=0.0037	**
								Fwithin group=47.18 DFn=3 DFd=24	Pwithin group< 0.0001	****
		WT-P14 vs. KO-P14					Sidak's multiple comparisons test		0.0435	*
		WT-P21 vs. KO-P21					Sidak's multiple comparisons test		0.046	*
		WT-P28 vs. KO-P28					Sidak's multiple comparisons test		0.0036	**
FigEV2I	Pyruvic acid ng/mL protein	WT(n=5), KO(n=5)	4 mice/sample	20 mice per group	All subgroups meets p＞0.05	All subgroups meets p＞0.05	Two-way repeated measurement ANOVA	Fbetween group=5.535 DFn=1 DFd=8	Pbetween group=0.0465	*
								Fwithin group=33.48 DFn=3 DFd=24	Pwithin group< 0.0001	****
		WT-P21 vs. KO-P21					Sidak's multiple comparisons test		0.0463	*
		WT-P28 vs. KO-P28					Sidak's multiple comparisons test		0.0361	*
FigEV2J	Lactic acid ng/mL protein	Con(n=5), VPA(n=5)	4 mice/sample	20 mice per group	All subgroups meets p＞0.05	All subgroups meets p＞0.05	Two-way repeated measurement ANOVA	Fbetween group=6.594 DFn=1 DFd=8	Pbetween group=0.0332	*
								Fwithin group=71.73 DFn=3 DFd=24	Pwithin group< 0.0001	****
		Con-P14 vs. VPA-P14					Sidak's multiple comparisons test		0.0278	*
		Con-P21 vs. VPA-P21					Sidak's multiple comparisons test		0.0329	*
FigEV2K	Pyruvic acid ng/mL protein	Con(n=5), VPA(n=5)	4 mice/sample	20 mice per group	All subgroups meets p＞0.05	All subgroups meets p＞0.05	Two-way repeated measurement ANOVA	Fbetween group=17,81 DFn=1 DFd=8	Pbetween group=0.0029	**
								Fwithin group=61.86 DFn=3 DFd=24	Pwithin group< 0.0001	****
		Con-P14 vs. VPA-P14					Sidak's multiple comparisons test		0.0436	*
		Con-P21 vs. VPA-P21					Sidak's multiple comparisons test		0.0042	**
FigEV3A	Axin2/GAPDH	Scramble (n=3), Axin2-shRNA1 (n=3), Axin2-shRNA2 (n=3),Axin2-shRNA3 (n=3)	mouse	3 mice per group	W=0.9826 P=0.7470, W=0.9908 P=0.8168, W=0.9643 P=0.6369, W=0.8421 P=0.2196	F=0.1435, DFn=3, Dfd=8, P=0.9310	One-way ANOVA	F=84.46, DFn=3, Dfd=8	＜0.0001	****
		Scramble vs. Axin2-shRNA1					Tukey's multiple comparisons test		＜0.0001	****
		Scramble vs. Axin2-shRNA3					Tukey's multiple comparisons test		＜0.0001	****
FigEV3B	Social preference score	Scramble (n=8), Axin2-shRNA1(n=8), Axin2-shRNA1(n=8)	mouse	24 mice	W=0.9542 P=0.7539, W=0.9926 P=0.9981, W=0.9458 P=0.6687	F=0.4752, DFn=2, Dfd=21, P=0.6283	One-way ANOVA	F=5.669, DFn=2, Dfd=21	0.0107	*
		Scramble vs. Axin2-shRNA1					Tukey's multiple comparisons test		0.9544	ns
		Scramble vs. Axin2-shRNA3					Tukey's multiple comparisons test		0.016	*
	Time in compartment(S1,E) in Scramble	n=8			W=0.9738 P=0.9260, W=0.9587 P=0.7978	F=16.72, DFn=7, Dfd=7, P=0.0014	Wilcoxon signed-rank test	Z=-2.666	0.0078	**
	Time in compartment(S1,E) in Axin2-shRNA1	n=8			W=0.9148 P=0.3891, W=0.9443 P=0.6534	F=5.621, DFn=7, Dfd=7, P=0.0366		Z=-2.666	0.0078	**
	Time in compartment(S1,E) in Axin2-shRNA3	n=8			W=0.9096 P=0.3515, W=0.9645 P=0.8521	F=1.476, DFn=7, Dfd=7, P=0.6203	Two-tailed paired t-test	t=1.109, df=7	0.3042	ns
FigEV3C	Social novelty score	Scramble (n=8), Axin2-shRNA1(n=8), Axin2-shRNA1(n=8)	mouse	24 mice	W=0.7338 P=0.0054, W=0.9790 P=0.9578, W=0.8805 P=0.1902	F=0.2202, DFn=2, Dfd=21, P=0.8042	Kruskal-Wallis H test	χ2=9.620, DF=2	0.0081	**
		Scramble vs. Axin2-shRNA1					Dunn's multiple comparisons test		0.0112	*
		Scramble vs. Axin2-shRNA3					Dunn's multiple comparisons test		0.0486	*
	Time in compartment(S2,S1) in Scramble	n=8			W=0.9216 P=0.4430, W=0.8312 P=0.0610	F=1.347, DFn=7, Dfd=7, P=0.7042	Two-tailed paired t-test	t=4.001, df=7	0.0052	**
	Time in compartment(S2,S1) in Axin2-shRNA1	n=8			W=0.9365 P=0.5773, W=0.9878 P=0.9910	F=2.025, DFn=7, Dfd=7, P=0.3722		t=0.6543, df=7	0.5338	ns
	Time in compartment(S2,S1) in Axin2-shRNA3	n=8			W=0.9564 P=0.7752, W=0.8561 P=0.1098	F=2.312, DFn=7, Dfd=7, P=0.2912		t=0.004958, df=7	0.9962	ns
FigEV3D	Interaction time	Scramble (n=8), Axin2-shRNA1(n=8), Axin2-shRNA1(n=8)	mouse	24 mice	W=0.9417 P=0.6281, W=0.9415 P=0.6261, W=0.9281 P=0.4990	F=1.474, DFn=2, Dfd=21, P=0.2517	One-way ANOVA	F=21.29, DFn=2, Dfd=21	＜0.0001	****
		Scramble vs. Axin2-shRNA1					Tukey's multiple comparisons test		＜0.0001	****
		Scramble vs. Axin2-shRNA3					Tukey's multiple comparisons test		0.953	ns
	Frequency in contact	Scramble (n=8), Axin2-shRNA1(n=8), Axin2-shRNA1(n=8)			W=0.9035 P=0.3103, W=0.9017 P=0.2992, W=0.9610 P=0.8199	F=1.454, DFn=2, Dfd=21, P=0.2562	One-way ANOVA	F=22.21, DFn=2, Dfd=21	＜0.0001	****
		Scramble vs. Axin2-shRNA1					Tukey's multiple comparisons test		＜0.0001	****
		Scramble vs. Axin2-shRNA3					Tukey's multiple comparisons test		0.8973	ns
FigEV3F	Grooming duration	KO+Veh(n=12), KO+2-DG(n=12)	mouse	24 mice	W=0.9113 P=0.2214, W=0.9722 P=0.9321	F=1.695, DFn=11, Dfd=11, P=0.3950	Two-tailed unpaired t-test	t=0.3903, df=22	0.7	ns
	Number of grooming bouts				W=0.9015 P=0.1656, W=0.8264 P=0.0190	F=1.392, DFn=11, Dfd=11, P=0.5928	Mann-Whitney U test	U=70.50	0.9418	ns
	Mean grooming duration				W=0.9556 P=0.7203, W=0.9099 P=0.2130	F=2.687, DFn=11, Dfd=11, P=0.1159	Two-tailed unpaired t-test	t=0.4865, df=22	0.5142	ns
FigEV3G	Open arm entries	KO+Veh(n=12), KO+2-DG(n=10)	mouse	22 mice	W=0.8761 P=0.0781, W=0.9288 P=0.4359	F=1.428, DFn=9, Dfd=11, P=0.5686	Two-tailed unpaired t-test	t=0.6641, df=20	0.7	ns
	Time in open arms(%)				W=0.9492 P=0.6246, W=0.9032 P=0.2376	F=1.862, DFn=9, Dfd=11, P=0.3283		t=0.8056, df=20	0.43	ns
FigEV3H	Total distance	KO+Veh(n=12), KO+2-DG(n=10)	mouse	22 mice	W=0.9701 P=0.9115, W=0.9315 P=0.4624	F=2.042, DFn=11, Dfd=9, P=0.2934	Two-tailed unpaired t-test	t=0.8910, df=20	0.3835	ns
	Time in central area				W=0.8702 P=0.0657, W=0.9343 P=0.4912	F=1.637, DFn=11, Dfd=9, P=0.4683		t=0.1841, df=20	0.8558	ns
FigEV4A	Max OCR(pmoles/min)	VPA+Veh (n=5), VPA+XAV939 (n=5)	batch of cells	5 batches of cells per group	W=0.9244 P=0.5589, W=0.6594 P=0.0034	F=3.509, DFn=4, Dfd=4, P=0.2515	Mann-Whitney U test	U=2	0.0317	*
FigEV4B	Max ECAR(mpH/min)	VPA+Veh (n=4), VPA+XAV939 (n=5)	batch of cells	4/5 batches of cells per group	W=0.9232 P=0.5552, W=0.9165 P=0.5077	F=1.269, DFn=3, Dfd=4, P=0.7955	Two-tailed unpaired t-test	t=3.464, df=7	0.0105	*
	ECAR(mpH/min)				W=0.9512 P=0.7239, W=0.7527 P=0.0315	F=1.234, DFn=3, Dfd=4, P=0.8145	Mann-Whitney U test	U=0	0.0159	*
FigEV4D	Social preference score	KO+Veh (n=8), KO+XAV939(n=8)	mouse	16 mice	W=0.8459 P=0.0866, W=0.8493 P=0.0938	F=7.628, DFn=7, Dfd=7, P=0.0156	Welch's t-test	t=2.393, df=8.804	0.0409	*
	Time in compartment(S1,E) in KO+Veh				W=0.8503 P=0.0960, W=0.8570 P=0.1122	F=1.268, DFn=7, Dfd=7, P=0.7622	Two-tailed paired t-test	t=1.314, df=7	0.2302	ns
	Time in compartment(S1,E) in KO+XAV939				W=0.8752 P=0.1694, W=0.9688 P=0.8887	F=2.820, DFn=7, Dfd=7, P=0.1948		t=3.626, df=7	0.0084	**
FigEV4E	Social novelty score	KO+Veh (n=8), KO+XAV939(n=8)			W=0.9932 P=0.9986, W=0.9006 P=0.2928	F=1.072, DFn=7, Dfd=7, P=0.9298	Two-tailed unpaired t-test	t=2.187, df=14	0.0462	*
	Time in compartment(S2,S1) in KO+Veh				W=0.9617 P=0.8264, W=0.9687 P=0.8874	F=1.565, DFn=7, Dfd=7, P=0.5688	Two-tailed paired t-test	t=0.3091, df=7	0.7662	ns
	Time in compartment(S2,S1) in KO+XAV939				W=0.9715 P=0.9098, W=0.9665 P=0.8695	F=2.479, DFn=7, Dfd=7, P=0.2540		t=2.778, df=7	0.0274	*
FigEV4F	Grooming duration	KO+Veh (n=7), KO+XAV939(n=7)	mouse	14 mice	W=0.9304 P=0.5543, W=0.8864 P=0.2564	F=1.546, DFn=6, Dfd=6, P=0.6099	Two-tailed unpaired t-test	t=0.5789, df=12	0.5734	ns
	Number of grooming bouts				W=0.8647 P=0.1666, W=0.8959 P=0.3069	F=5.439, DFn=6, Dfd=6, P=0.0585		t=0.8528, df=12	0.9418	ns
	Mean grooming duration				W=0.9329 P=0.5756, W=0.8871 P=0.2601	F=2.977, DFn=6, Dfd=6, P=0.2100		t=0.07379, df=12	0.9424	ns
FigEV4G	Open arm entries	KO+Veh (n=8), KO+XAV939 (n=10)	mouse	18 mice	W=0.8844 P=0.2076, W=0.9232 P=0.3841	F=1.540, DFn=9, Dfd=7, P=0.5686	Two-tailed unpaired t-test	t=0.2185, df=16	0.8298	ns
	Time in open arms(%)				W=0.9620 P=0.8288, W=0.8725 P=0.1068	F=1.077, DFn=9, Dfd=7, P=0.9437		t=0.7944, df=16	0.4386	ns
FigEV4H	Total distance	KO+Veh (n=8), KO+XAV939 (n=10)	mouse	18 mice	W=0.9226 P=0.4509, W=0.9704 P=0.8948	F=2.161, DFn=9, Dfd=7, P=0.3221	Two-tailed unpaired t-test	t=0.007685, df=16	0.994	ns
	Time in central area				W=0.8724 P=0.1591, W=0.9451 P=0.6105	F=1.041, DFn=9, Dfd=7, P=0.9323		t=0.1320, df=16	0.8966	ns
FigEV4I	Grooming duration	VPA+Veh (n=8), VPA+XAV939 (n=7)	mouse	15 mice	W=0.8955 P=0.2629, W=0.8917 P=0.2836	F=1.349, DFn=6, Dfd=7, P=0.6985	Two-tailed unpaired t-test	t=1.246, df=13	0.2346	ns
	Number of grooming bouts				W=0.9828 P=0.9754, W=0.9602 P=0.8207	F=1.488, DFn=6, Dfd=7, P=0.6117		t=0.4987, df=13	0.9418	ns
	Mean grooming duration				W=0.9643 P=0.8503, W=0.8912 P=0.2812	F=1.336, DFn=6, Dfd=7, P=0.7074		t=0.3206, df=13	0.7536	ns
FigEV4J	Open arm entries	VPA+Veh (n=7), VPA+XAV939 (n=7)	mouse	14 mice	W=0.8403 P=0.0999, W=0.7594 P=0.0159	F=5.810, DFn=6, Dfd=6, P=0.0502	Mann-Whitney U test	U=17.50	0.426	ns
	Time in open arms(%)				W=0.8267 P=0.0745, W=0.9169 P=0.4454	F=1.521, DFn=6, Dfd=6, P=0.6235	Two-tailed unpaired t-test	t=0.4142, df=12	0.686	ns
FigEV4K	Total distance	VPA+Veh (n=7), VPA+XAV939 (n=8)	mouse	15 mice	W=0.9563 P=0.7867, W=0.8950 P=0.2604	F=3.951, DFn=6, Dfd=7, P=0.1146	Two-tailed unpaired t-test	t=0.5543, df=13	0.5888	ns
	Time in central area				W=0.9229 P=0.4920, W=0.9139 P=0.3823	F=1.678, DFn=6, Dfd=7, P=0.5131		t=0.1046, df=13	0.9183	ns
FigEV5C	ENO1 / β-tubulin	Naive(n=3), VPA(n=3)	batch of cells	3 batches of cells per group	W=0.9993 P=0.9505, W=0.8641 P=0.2790	F=30.27, DFn=2, Dfd=2, P=0.0640	Two-tailed unpaired t-test	t=0.7280, df=4	0.507	ns
	Axin2 / β-tubulin				W=0.9991 P=0.9421, W=0.9863 P=0.7760	F=4.087, DFn=2, Dfd=2, P=0.3931		t=3.940, df=4	0.017	*

## Sheet: Sheet2
Dataset EV1. Statistics for each figure.
