# Supplementary material for: Axin2 coupled excessive Wnt‐glycolysis signaling mediates social defect in autism spectrum disorders
Source: EMBO Mol Med. 2023 Apr 20;15(6):e17101. doi: 10.15252/emmm.202217101 (PMC10245038; doi:10.15252/emmm.202217101)
Supplement: Supplementary file 4 — Source Data for Expanded View [file EMMM-15-e17101-s006.zip]

Archive with 30 entries (25 files):
- FigureEV1/
- __MACOSX/._FigureEV1
- FigureEV1/FigEV1.xlsx
- __MACOSX/FigureEV1/._FigEV1.xlsx
- FigureEV1/Full-gel-FigEV1.tif
- __MACOSX/FigureEV1/._Full-gel-FigEV1.tif
- FigureEV2/
- __MACOSX/._FigureEV2
- FigureEV2/FigEV2.xlsx
- __MACOSX/FigureEV2/._FigEV2.xlsx
- FigureEV2/Full-gel-FigEV2(2).tif
- __MACOSX/FigureEV2/._Full-gel-FigEV2(2).tif
- FigureEV2/Full-gel-FigEV2(1).tif
- __MACOSX/FigureEV2/._Full-gel-FigEV2(1).tif
- FigureEV3/
- __MACOSX/._FigureEV3
- FigureEV3/FigEV3.xlsx
- __MACOSX/FigureEV3/._FigEV3.xlsx
- FigureEV3/Full-gel_FigEV3.tif
- __MACOSX/FigureEV3/._Full-gel_FigEV3.tif
- FigureEV4/
- __MACOSX/._FigureEV4
- FigureEV4/FigEV4.xlsx
- __MACOSX/FigureEV4/._FigEV4.xlsx
- FigureEV5/
- __MACOSX/._FigureEV5
- FigureEV5/FigEV5.xlsx
- __MACOSX/FigureEV5/._FigEV5.xlsx
- FigureEV5/Full-gel-FigEV5.tif
- __MACOSX/FigureEV5/._Full-gel-FigEV5.tif
