# Supplementary material for: Axin2 coupled excessive Wnt‐glycolysis signaling mediates social defect in autism spectrum disorders
Source: EMBO Mol Med. 2023 Apr 20;15(6):e17101. doi: 10.15252/emmm.202217101 (PMC10245038; doi:10.15252/emmm.202217101)
Supplement: Supplementary file 4 — Source Data for Expanded View [file EMMM-15-e17101-s006.zip › FigureEV1/FigEV1.xlsx]

## Sheet: FigEV1A
mPFC
Axin2/β-tubulin			p-β-catenin(S33)/β-tubulin
WT	KO		WT	KO
0.434828	0.491107		0.349768	0.242085
0.470496	0.618173		0.425183	0.270506
0.339426	0.571474		0.390731	0.34558
0.330945	0.632404		0.375551	0.313863

## Sheet: FigEV1B
mPFC
Axin2/β-tubulin			p-β-catenin(S33)/β-tubulin
Con	VPA		Con	VPA
0.432502	0.426887		0.408427	0.276223
0.40647	0.407407		0.389653	0.251679
0.370722	0.393276		0.485248	0.252963
0.355481	0.404322		0.470132	0.223307

## Sheet: FigEV1C
Nac
Axin2/β-tubulin			p-β-catenin(S33)/β-tubulin
WT	KO		WT	KO
0.453537	0.498698		0.157076	0.234418
0.529338	0.417553		0.375681	0.234081
0.530949	0.488875		0.364116	0.401553
0.525937	0.430812		0.309474	0.381849

## Sheet: FigEV1D
Nac
Axin2/β-tubulin			p-β-catenin(S33)/β-tubulin
Con	VPA		Con	VPA
0.305768	0.408712		0.36278	0.193161
0.376861	0.347646		0.369872	0.169741
0.396004	0.559543		0.388978	0.2469
0.374265	0.397078		0.273522	0.198153

## Sheet: FigEV1E
VTA
Axin2/β-tubulin			p-β-catenin(S33)/β-tubulin
WT	KO		WT	KO
0.367063	0.399181		0.265727	0.313279
0.348982	0.38115		0.322068	0.241888
0.309519	0.295513		0.278645	0.321106
0.331098	0.193716		0.25676	0.230997

## Sheet: FigEV1F
VTA
Axin2/β-tubulin			p-β-catenin(S33)/β-tubulin
Con	VPA		Con	VPA
0.334815	0.387577		0.156156	0.259706
0.403251	0.441266		0.232451	0.231763
0.342392	0.44192		0.187396	0.216224
0.475415	0.457794		0.221178	0.240543

## Sheet: FigEV1G
Striatum
Axin2/β-tubulin			p-β-catenin(S33)/β-tubulin
WT	KO		WT	KO
0.295865	0.404682		0.439762	0.506916
0.284067	0.380153		0.387382	0.395438
0.36347	0.348981		0.436202	0.445278
0.350732	0.299166		0.507073	0.430987
