# Supplementary material for: Axin2 coupled excessive Wnt‐glycolysis signaling mediates social defect in autism spectrum disorders
Source: EMBO Mol Med. 2023 Apr 20;15(6):e17101. doi: 10.15252/emmm.202217101 (PMC10245038; doi:10.15252/emmm.202217101)
Supplement: Supplementary file 4 — Source Data for Expanded View [file EMMM-15-e17101-s006.zip › FigureEV2/FigEV2.xlsx]

## Sheet: FigEV2A
p-GSK3β（S9）
	WT			KO
P7	0.885458	0.804485	0.745694	0.703348	0.79726	0.723072
P14	0.583154	0.487473	0.413602	0.728208	0.764281	0.74566
P21	0.283872	0.264617	0.264617	0.726274	0.70869	0.637568
P28	0.253783	0.266956	0.271493	0.696128	0.682201	0.66185

## Sheet: FigEV2B
p-β-catenin（S33）
	WT			KO
P7	0.04557	0.052756	0.077395	0.128722	0.138423	0.208469
P14	0.163621	0.178581	0.158627	0.14578	0.131095	0.146011
P21	0.254402	0.219577	0.223863	0.168574	0.151552	0.147995
P28	0.258293	0.310094	0.292956	0.14492	0.175606	0.136134

## Sheet: FigEV2C
TCF7L1
	WT			KO
P7	0.511513	0.543322	0.451393	0.479324	0.463123	0.453984
P14	0.317246	0.394904	0.32439	0.479419	0.412593	0.454137
P21	0.383888	0.332436	0.295135	0.449703	0.466004	0.444012
P28	0.293726	0.222414	0.238926	0.489122	0.489498	0.345446

## Sheet: FigEV2D
p-GSK3β（S9）
	Con			VPA
E16.5	1.29558	1.19193	1.22202	1.24787	1.02101	0.954272
P7	0.72423	0.628844	0.678818	0.915219	0.952419	0.932637
P14	0.382944	0.320945	0.580188	0.886428	0.962503	0.973566
P21	0.18152	0.169195	0.178988	0.881831	0.807302	0.930598

## Sheet: FigEV2E
p-β-catenin（S33）
	Con			VPA
E16.5	0.0970746	0.0842244	0.0780527	0.0698268	0.100622	0.106078
P7	0.0845947	0.088397	0.072208	0.122192	0.138774	0.115738
P14	0.193542	0.185028	0.195359	0.127448	0.120991	0.120363
P21	0.258526	0.262944	0.27975	0.114544	0.075502	0.0695376

## Sheet: FigEV2F
TCF7L1
	Con			VPA
P7	0.511513	0.543322	0.451393	0.479324	0.463123	0.453984
P14	0.317246	0.394904	0.32439	0.479419	0.412593	0.454137
P21	0.383888	0.332436	0.295135	0.449703	0.466004	0.444012
P28	0.293726	0.222414	0.238926	0.489122	0.489498	0.345446

## Sheet: FigEV2G
Lactic acid			Pyruvic acid
WT	KO		WT	KO
459.935	656.123		11.853	11.331
700.721	580.751		12.575	8.5875
593.149	616.684		13.1923	12.0988
703.779	622.648		11.3863	11.2929

## Sheet: FigEV2H
Lactic acid
	WT					KO
P7	87.865	44.648	113.36	130.446	68.927	93.472	102.041	126.7	110.216	55.704
P14	149.014	126.7	151.015	139.176	159.02	211.295	189.896	172.761	196.495	168.41
P21	145.649	151.475	166.932	165.197	139.585	176.912	192.219	200.678	228.636	182.456
P28	219.632	156.247	165.054	209.583	180.194	248.475	222.64	192.733	283.249	273.64

## Sheet: FigEV2I
Pyruvic acid
	WT					KO
P7	9.992	16.541	14.104	24.748	12.12	7.519	10.19	11.185	24.658	13.359
P14	26.115	25.019	27.543	26.537	29.602	23.969	28.638	25.291	31.727	27.586
P21	27.245	36.996	33.691	41.788	34.385	30.637	22.951	20.744	25.485	22.743
P28	34.027	51.097	48.997	56.85	30.12	34.552	38.978	32.19	24.326	37.517

## Sheet: FigEV2J
Lactic acid
	Con					VPA
E16.5	77.417	112.45	60.639	54.122	127.974	49.734	58.017	113.357	87.581	103.423
P7	104.922	107.443	126.261	116.845	109.011	103.003	120.446	116.327	121.02	108.066
P14	165.096	157.604	137.415	142.678	151.148	189.126	176.03	168.491	181.288	205.677
P21	150.152	183.255	159.582	178.921	191.574	210.341	207.645	203.323	189.478	215.412

[truncated: 1 more sheets: FigEV2K]
