# Supplementary material for: Axin2 coupled excessive Wnt‐glycolysis signaling mediates social defect in autism spectrum disorders
Source: EMBO Mol Med. 2023 Apr 20;15(6):e17101. doi: 10.15252/emmm.202217101 (PMC10245038; doi:10.15252/emmm.202217101)
Supplement: Supplementary file 4 — Source Data for Expanded View [file EMMM-15-e17101-s006.zip › FigureEV3/FigEV3.xlsx]

## Sheet: FigEV3A
Axin2/β-tubulin
Scramble	Axin2-shRNA1	Axin2-shRNA2	Axin2-shRNA3
0.85	0.36	0.74	0.32
0.93	0.41	0.8	0.4
0.98	0.29	0.83	0.39

## Sheet: FigEV3B
Social preference score				Time in compartment
Scramble	Axin2-shRNA1	Axin2-shRNA3		Scramble		Axin2-shRNA1		Axin2-shRNA3
0.498516	0.271747	0.120872		Stranger1	Empty	Stranger1	Empty	Stranger1	Empty
0.355436	0.12091	-0.0847		252.5	84.5	165.2	94.6	169.7	133.1
0.287504	0.234976	0.156697		175.8	83.6	157.6	123.6	136.7	162
0.110173	0.48352	0.207709		190.1	105.2	182.9	113.3	177.9	129.7
0.207547	0.347308	-0.01812		118.4	94.9	231.8	80.7	197.4	129.5
0.340114	0.164414	-0.16258		150.4	98.7	186.4	90.3	178.8	185.4
0.178118	0.375374	-0.04472		210.8	103.8	155.1	111.3	109.2	151.6
0.204719	0.017437	0.263196		134.6	93.9	253	114.9	127.1	139
				173.6	114.6	134.2	129.6	173.5	101.2

## Sheet: FigEV3C
Social novelty score				Time in compartment
Scramble	Axin2-shRNA1	Axin2-shRNA3		Scramble		Axin2-shRNA1		Axin2-shRNA3
0.162669	-0.16371	-0.23932		Stranger2	Stranger1	Stranger2	Stranger1	Stranger2	Stranger1
0.300949	0.201868	-0.0273		111.5	80.3	103.7	144.3	121.1	197.3
0.342135	-0.08192	0.091155		116.5	62.6	167.3	111.1	142.5	150.5
0.315482	0.046644	0.053282		116.9	57.3	116	136.7	161.6	134.6
0.315423	0.130996	0.054417		135.1	70.3	138	125.7	136.4	122.6
-0.13047	-0.0397	0.057092		132.2	68.8	122.6	94.2	149.2	133.8
0.349358	-0.32418	-0.08731		96.3	125.2	156	168.9	118.5	105.7
0.222149	-0.03375	0.137405		162.8	78.5	103.4	202.6	106.1	126.4
				186.5	118.7	146	156.2	149	113

## Sheet: FigEV3D
Interaction time				Frequency incontact
Scramble	Axin2-shRNA1	Axin2-shRNA3		Scramble	Axin2-shRNA1	Axin2-shRNA3
191	91	203		45	32	59
125	92	179		79	21	61
234	81	196		81	22	52
173	102	183		55	52	75
251	115	211		57	43	89
162	97	172		62	30	80
139	64	142		74	32	64
174	63	125		82	29	77

## Sheet: FigEV3E
Time(mins)	Scramble								Axin2-shRNA1								Axin2-shRNA3
0.5	8	20	13	16	10	5	7	2	6	5	7	4	11	2	4	7	17	4	20	7	13	12	6	12
1	10	16	12	14	9	13	15	16	0	7	3	10	6	13	6	3	10	8	13	8	15	15	1	6
1.5	17	15	19	16	18	3	14	19	2	6	6	7	9	7	8	6	10	19	9	12	11	9	15	0
2	11	12	12	11	16	11	8	9	10	4	7	5	11	5	4	3	5	10	16	4	4	3	6	8
2.5	5	14	8	17	9	4	14	16	7	8	5	3	9	5	4	1	8	15	9	15	14	10	9	3
3	1	16	11	15	2	8	6	11	3	11	4	7	5	7	5	0	15	12	3	7	10	9	14	5
3.5	4	20	4	19	16	16	18	7	12	6	8	4	1	6	0	4	11	13	7	12	11	16	5	9
4	8	16	14	16	19	11	9	14	7	5	5	6	6	4	4	3	17	8	15	9	5	7	3	6
4.5	5	17	4	28	7	10	8	9	6	1	4	9	8	5	0	4	5	11	8	4	14	2	8	1
5	1	8	14	17	13	7	3	15	2	7	7	6	11	7	5	6	13	7	10	9	6	11	3	7
5.5	12	11	10	6	1	8	5	11	9	4	0	2	5	2	6	2	14	5	9	11	14	5	7	10
6	8	15	9	16	5	8	13	7	3	5	5	6	8	7	1	7	10	15	13	19	7	11	9	5
6.5	7	12	6	18	3	1	10	5	1	3	0	6	3	1	0	3	6	2	7	4	9	18	13	9
7	9	6	0	5	6	4	7	13	5	0	3	4	2	0	2	5	15	9	3	11	14	7	9	5
7.5	1	3	8	10	8	7	4	9	2	4	6	1	3	5	1	2	3	14	15	9	8	4	6	8
8	5	8	4	7	0	2	5	3	6	1	2	5	4	6	4	5	7	3	9	13	13	10	12	2
8.5	5	5	11	9	1	6	12	10	4	5	0	4	2	3	0	0	11	7	5	5	7	6	5	10
9	0	10	5	2	8	4	3	7	0	7	2	7	0	6	2	0	6	4	9	10	10	1	9	4
9.5	4	4	5	9	4	2	0	6	4	3	6	1	5	1	0	1	13	8	5	5	12	5	1	8
10	4	6	4	0	7	9	13	2	2	0	1	4	6	5	5	1	7	4	11	9	4	11	4	7

## Sheet: FigEV3F
Grooming duration			Number of grooming bouts			Mean grooming duration
KO+Veh	KO+2-DG		KO+Veh	KO+2-DG		KO+Veh	KO+2-DG
293	182		7	10		41.8571	18.2
533	364		11	11		48.4545	33.0909
417	485		9	10		46.3333	48.5
521	560		9	7		57.8889	80
393	295		11	9		35.7273	32.7778
362	503		7	16		51.7143	31.4375
435	345		9	10		48.3333	34.5
416	258		16	11		26	23.4546
543	527		9	9		60.3333	58.5556
539	725		12	10		44.9167	72.5
209	526		7	7		29.8571	75.1429
235	385		13	9		18.0769	42.7778

## Sheet: FigEV3G
open arm entries			Time in open arms
KO+Veh	KO+2-DG		KO+Veh	KO+2-DG
1	3		8.76	2.11
6	2		5.63	2.44
2	5		4.27	4.87
1	3		4.29	12.96
1	11		3.87	6.71
4	4		13.89	12.51
7	0		9.36	1.89
4	3		7.02	3.8
9	8		11.16	9.58
2	8		8.57	8.2
7			9.71
2			6.49

## Sheet: FigEV3H
Total distance			Time in central area
KO+Veh	KO+2-DG		KO+Veh	KO+2-DG
3070.49	2693.73		2.16	1.48
1338.64	3009.22		1.84	2.64
2464.67	2792.97		5.43	5.04
1727.31	2046.5		1.48	3.1
3545.93	2597.57		2.01	2.19
2665.79	2906.45		1.11	2.56
1688.29	2227.35		0.24	0.93
1803.3	3364.17		4.31	1.87
2375.58	2103.18		1.1	0.48
2994.04	2009.66		4.82	2.11
2579.37			2.21
1991.68			1.56
