# Supplementary material for: Axin2 coupled excessive Wnt‐glycolysis signaling mediates social defect in autism spectrum disorders
Source: EMBO Mol Med. 2023 Apr 20;15(6):e17101. doi: 10.15252/emmm.202217101 (PMC10245038; doi:10.15252/emmm.202217101)
Supplement: Supplementary file 4 — Source Data for Expanded View [file EMMM-15-e17101-s006.zip › FigureEV4/FigEV4.xlsx]

## Sheet: FigEV4A
OCR Data
Time (minutes)	VPA+Veh					VPA+XAV939
1.43624	981.691	895.95	906.671	862.615	937.297	680.077	951.618	894.11	896.202	948.246
10.1044	960.01	725.534	871.518	723.362	904.557	670.458	939.524	880.394	890.751	935.989
18.7733	954.639	664.989	860.445	745.572	882.124	673.785	947.075	880.92	895.144	942.99
27.558	354.514	373.63	331.005	329.266	338.185	253.674	363.911	359.25	324.606	331.69
36.2227	290.169	280.78	252.996	256.943	266.469	201.302	291.667	262.767	260.76	281.689
44.8938	283.014	277.612	258.039	262.655	266.619	196.829	286.593	262.318	268.953	283.776
53.6776	635.086	556.372	551.551	489.319	516.151	812.772	661.321	629.504	628.433	629.791
62.3466	570.338	475.018	481.798	395.355	433.231	721.32	568.319	544.774	538.575	529.18
71.0261	558.962	459.026	473.856	392.104	417.095	704.999	550.89	524.107	533.518	506.499
79.8113	180.489	163.031	155.067	155.054	148.844	109.162	171.646	153.045	151.592	166.354
88.4914	161.372	173.274	154.635	157.444	145.343	103.485	161.454	150.948	145.197	162.184
97.1721	144.854	162.535	142.017	144.896	134.429	95.9272	149.391	138.337	138.76	151.542
Max OCR
VPA+Veh	VPA+XAV939
490.23	716.84
393.84	511.93
409.53	491.17
344.42	489.67
381.72	478.25

## Sheet: FigEV4B
ECAR Data
Time (minutes)	VPA+Veh				VPA+XAV939
1.43598	80.9514	58.2418	72.7035	62.6846	47.6689	53.4079	52.9207	49.3904	47.0138
10.1153	82.7509	61.6928	71.1425	52.26	51.4907	56.7128	53.6441	51.2908	48.446
18.7848	86.6083	58.1	75.9144	59.6909	54.7188	61.0103	55.206	52.5194	50.6445
27.5676	139.988	111.989	133.384	107.786	87.8983	87.7672	88.1523	79.6234	76.9989
36.2298	128.383	102.7	122.959	95.5143	84.1216	80.0294	82.1697	74.1136	67.708
44.9018	117.53	97.0393	116.558	90.7719	83.7376	76.8204	78.022	71.5241	64.4401
53.6963	187.705	158.384	175.738	143.368	125.803	121.118	121.928	115.409	108.336
62.3715	206.02	137.963	152.185	122.227	140.967	126.793	135	128.087	95.066
71.0485	212.408	160.604	167.953	164.302	142.383	129.029	139.008	132.886	107.84
79.8321	84.5614	71.2083	77.6623	64.049	55.1845	49.6908	62.1692	54.9943	47.0104
88.5081	61.3571	45.007	50.5312	42.3502	36.4324	31.0939	41.3769	35.9758	29.0995
97.1853	51.8457	37.5471	43.1242	36.4061	31.5507	27.2855	35.1374	31.0923	25.1653
Glycolytic Capacity			Glycolysis
VPA+Veh	VPA+XAV939		VPA+Veh	VPA+XAV939
125.8	87.66		53.38	33.18
102.5	68.02		53.89	26.76
92.04	83.8		57.47	32.95
104.61	80.37		48.1	27.1
	57.2			26.35

## Sheet: FigEV4D
Social preference score			Time in compartment
KO+Veh	KO+XAV939		KO+Veh		KO+XAV939
-0.169707	0.227762		Stranger1	Empty	Stranger1	Empty
-0.224174	0.135783		225.3	317.4	307.8	193.6
-0.401586	0.25986		205.4	324.1	293.6	223.4
0.277366	0.117464		165.27	387.09	341.8	200.8
-0.405275	0.112883		309.18	174.91	287.3	226.9
-0.459303	0.144922		162.36	383.64	272.1	216.9
-0.188711	-0.100065		155.18	418.82	304.91	227.72
0.409809	0.260664		226.09	331.27	207.3	253.4
			397.82	166.54	305.9	179.4

## Sheet: FigEV4E
Social novelty score			Time in compartment
KO+Veh	KO+XAV939		KO+Veh		KO+XAV939
-0.0968292	0.249798		Stranger2	Stranger1	Stranger2	Stranger1
-0.201319	0.0523701		264.9	321.7	309.7	185.9
0.157224	0.0968292		205.9	309.7	254.2	228.9
0.0752158	0.157224		317.6	231.3	321.7	264.9
-0.0523701	-0.0029401		298.91	257.09	317.6	231.3
0.0476892	0.256704		228.9	254.2	271.3	272.9
-0.0374271	0.0475289		291.64	265.09	367.9	217.6
-0.00122528	-0.0175959		255.9	275.8	276.6	251.5
			285.3	286	231.7	240

## Sheet: FigEV4F
Grooming duration			Number of grooming bouts			Mean grooming duration
KO+Veh	KO+XAV939		KO+Veh	KO+XAV939		KO+Veh	KO+XAV939
594	486		16	10		37.125	48.6
255	642		8	10		31.875	64.2
327	591		6	6		54.5	98.5
606	276		8	8		75.75	34.5
543	423		10	8		54.3	52.875
480	243		11	9		43.6364	27
426	243		8	8		53.25	30.375

## Sheet: FigEV4G
open arm entries			Time in open arms
KO+Veh	KO+XAV939		KO+Veh	KO+XAV939
6	6		11.57	12.58
7	5		13.58	10.73
6	2		11.39	3.38
2	6		3.35	5
3	4		8.48	6.52
5	9		7.39	14.2
5	4		10.67	6.03
6	6		5.65	6.75
	2			5.29
	4			6.44

## Sheet: FigEV4H
Total distance			Time in central area
KO+Veh	KO+XAV939		KO+Veh	KO+XAV939
1528.99	1834.26		1.48	2.45
3248.08	2431.15		4.18	2.81
2269.81	2758.93		3.81	2.12
2292.96	3238.77		4.65	4.7
2603.36	2626.5		4.2	3.48
2253.83	2252.36		2.3	0.61
2366.43	1501.54		1.31	0.56
2072.02	1111.91		0.85	2.54
	3335.17			5.15
	2226.43			3.11

## Sheet: FigEV4I
Grooming duration			Number of grooming bouts			Mean grooming duration
VPA+Veh	VPA+XAV939		VPA+Veh	VPA+XAV939		VPA+Veh	VPA+XAV939
126	98		8	8		15.75	12.25
110	52		6	2		18.3333	26
125	100		7	5		17.8571	20
133	118		9	9		14.7778	13.1111
72	77		6	4		12	19.25
109	120		5	6		21.8	20
98	54		4	4		24.5	13.5
69			3			23

## Sheet: FigEV4J
open arm entries			Time in open arms
VPA+Veh	VPA+XAV939		VPA+Veh	VPA+XAV939
4	5		12.55	15.95
5	5		8.26	6.26
3	5		1.56	6.36
5	4		9.24	5.82
3	3		9.61	11.85
6	3		9.79	7.87
10	3		11.89	2.52

## Sheet: FigEV4K
Total distance			Time in central area
VPA+Veh	VPA+XAV939		VPA+Veh	VPA+XAV939
3263.75	3168.72		5.71	2.6
3315.93	2751.25		4.15	2.57
3857.79	2957.7		8	5.81
3248.03	4118.07		3.18	4.25
3050.03	2327.47		3.43	5.4
2821.74	4286.44		3.96	6.53
3680.84	3081.93		1.93	2.99
	2561.56			3.79
