# Supplementary material for: Axin2 coupled excessive Wnt‐glycolysis signaling mediates social defect in autism spectrum disorders
Source: EMBO Mol Med. 2023 Apr 20;15(6):e17101. doi: 10.15252/emmm.202217101 (PMC10245038; doi:10.15252/emmm.202217101)
Supplement: Supplementary file 4 — Source Data for Expanded View [file EMMM-15-e17101-s006.zip › FigureEV5/FigEV5.xlsx]

## Sheet: FigEV5C
ENO1/β-tubulin			Axin2/β-tubulin
Naive	VPA		Naive	VPA
1.29297	1.20402		0.400182	0.61625
1.3524	1.29516		0.287718	0.526349
1.23865	1.78599		0.340996	0.752259
