# Supplementary material for: Axin2 coupled excessive Wnt‐glycolysis signaling mediates social defect in autism spectrum disorders
Source: EMBO Mol Med. 2023 Apr 20;15(6):e17101. doi: 10.15252/emmm.202217101 (PMC10245038; doi:10.15252/emmm.202217101)
Supplement: Supplementary file 6 — Source Data for Figure 1 [file EMMM-15-e17101-s014.zip]

Archive with 14 entries (12 files):
- Figure1/
- __MACOSX/._Figure1
- Figure1/Full-gel-Fig1.tif
- __MACOSX/Figure1/._Full-gel-Fig1.tif
- Figure1/Image data-Fig1D/
- __MACOSX/Figure1/._Image data-Fig1D
- Figure1/Fig1.xlsx
- __MACOSX/Figure1/._Fig1.xlsx
- Figure1/Image data-Fig1D/IgG-6h.tif
- __MACOSX/Figure1/Image data-Fig1D/._IgG-6h.tif
- Figure1/Image data-Fig1D/Anti-SHANK3-6h.tif
- __MACOSX/Figure1/Image data-Fig1D/._Anti-SHANK3-6h.tif
- Figure1/Image data-Fig1D/Anti-SHANK3-12h.tif
- __MACOSX/Figure1/Image data-Fig1D/._Anti-SHANK3-12h.tif
