# Supplementary material for: Axin2 coupled excessive Wnt‐glycolysis signaling mediates social defect in autism spectrum disorders
Source: EMBO Mol Med. 2023 Apr 20;15(6):e17101. doi: 10.15252/emmm.202217101 (PMC10245038; doi:10.15252/emmm.202217101)
Supplement: Supplementary file 6 — Source Data for Figure 1 [file EMMM-15-e17101-s014.zip › Figure1/Fig1.xlsx]

## Sheet: Fig1E
β-catenin/Histone3			β-catenin/Flotilin1
WT	KO		WT	KO
0.301876	0.487577		1.19069	0.836617
0.282319	0.498799		1.28989	0.737146
0.271808	0.425511		1.1995	0.848661

## Sheet: Fig1F
β-catenin/β-tubulin			Axin2/β-tubulin			p-GSK3β(S9)/β-tubulin
WT	KO		WT	KO		WT	KO
0.9	1.33878		0.8	1.24187		0.8	1.06789
1	1.48573		1.2	1.37568		1.2	2.02943
1.1	2.01276		0.9	1.55219		0.95	1.35798
0.85	1.30504		1.1	1.57377		1.05	1.54814
1.05	1.63007		1	1.10074		1	1.37103

## Sheet: Fig1G
SFRP1/β-tubulin			p-β-catenin（S33）/β-tubulin			TCF7L1/Histone3
WT	KO		WT	KO		WT	KO
0.838731	0.654403		0.241688	0.188979		0.168506	0.434342
0.698786	0.55543		0.288637	0.204718		0.25935	0.418211
0.87474	0.430745		0.221227	0.175608		0.279166	0.349884

## Sheet: Fig1H
Axin2/β-tubulin			p-GSK3β(S9)/β-tubulin			β-catenin/Histone3
Con	VPA		Con	VPA		Con	VPA
0.472251	0.986317		0.464296	1.03002		0.03726	0.066466
0.599756	0.949595		0.414981	1.28392		0.041555	0.062085
0.443714	0.819206		0.572606	1.09155		0.024415	0.090827
