# Supplementary material for: Axin2 coupled excessive Wnt‐glycolysis signaling mediates social defect in autism spectrum disorders
Source: EMBO Mol Med. 2023 Apr 20;15(6):e17101. doi: 10.15252/emmm.202217101 (PMC10245038; doi:10.15252/emmm.202217101)
Supplement: Supplementary file 7 — Source Data for Figure 2 [file EMMM-15-e17101-s009.zip]

Archive with 8 entries (7 files):
- Figure2/
- __MACOSX/._Figure2
- Figure2/Full-gel-Fig2.tif
- __MACOSX/Figure2/._Full-gel-Fig2.tif
- Figure2/Fig2.xlsx
- __MACOSX/Figure2/._Fig2.xlsx
- Figure2/Numerical data-Fig2B.xls
- __MACOSX/Figure2/._Numerical data-Fig2B.xls
