# Supplementary material for: Axin2 coupled excessive Wnt‐glycolysis signaling mediates social defect in autism spectrum disorders
Source: EMBO Mol Med. 2023 Apr 20;15(6):e17101. doi: 10.15252/emmm.202217101 (PMC10245038; doi:10.15252/emmm.202217101)
Supplement: Supplementary file 7 — Source Data for Figure 2 [file EMMM-15-e17101-s009.zip › Figure2/Fig2.xlsx]

## Sheet: Fig2A
ATP level			ATP level
WT	KO		Con	VPA
0.0863	0.0876		0.08676	0.07248
0.1039	0.0848		0.084	0.07692
0.0842	0.0787		0.0831601	0.06624
0.0889	0.09		0.0894	0.0560399
0.0893	0.0855		0.08688	0.06444
0.0853	0.0764		0.08724	0.07104
0.0821	0.0738		0.08508	0.0935999
0.0957	0.0689		0.0789599	0.0756
0.095	0.0814		0.08952	0.0624

## Sheet: Fig2D
ADH1			ALDH3			ENO1
WT	KO		WT	KO		WT	KO
0.561352	0.443398		0.794206	1.12961		0.435544	0.824759
0.303585	0.737319		0.734263	1.12253		0.398466	0.895019
0.194155	0.567702		0.743522	1.03385		0.566796	0.728597
0.282308	0.664775					0.499401	0.629704

## Sheet: Fig2E
Lactic acid			Pyruvic acid
WT	KO		WT	KO
492.637	601.756		2.8903	2.5732
337.42	501.958		2.05513	1.517
402.979	528.935		1.89136	1.26302
356.57	492.384		2.93113	0.897975
391.475	534.922		2.17621	1.51375

## Sheet: Fig2F
ECAR Data
Time (minutes)	WT					KO
1.43624	19.7492	23.7899	23.6275	14.7369	21.3097	19.0485	20.4951	25.8649	18.2624	21.2576
10.0992	20.2131	23.9918	23.2869	19.0902	20.0341	20.3737	22.4938	27.4349	21.3996	23.7306
18.758	19.9939	23.7349	24.0229	22.0002	21.9657	20.2315	22.1104	27.9259	21.2514	23.6662
27.545	51.9459	50.1043	54.0759	50.662	49.1872	76.3505	79.678	86.4143	77.5476	80.9857
36.2155	52.0645	52.751	53.0761	50.3678	48.3316	83.4229	87.1714	93.4641	85.1618	88.0814
44.8815	49.6718	51.7968	50.0453	48.1979	45.1867	92.2748	96.6735	102.238	94.3168	90.9026
53.6638	104.337	101.99	95.9188	93.1988	94.2831	146.494	156.458	174.144	163.124	168.144
62.3317	126.662	115.58	101.756	101.226	90.8873	146.377	160.01	174.531	164.953	163.172
71.004	126.424	114.583	103.67	103.465	107.662	144.8	155.213	175.174	162.302	159.213
79.7949	46.6472	54.7813	52.6308	56.426	46.3219	66.6263	71.6543	80.1431	78.9624	72.9588
88.4706	35.9208	40.36	36.2399	39.9023	31.8388	49.3936	50.995	55.9565	54.2841	54.857
97.1461	30.949	33.7945	29.8474	32.945	25.728	41.5536	42.1955	46.9312	43.7257	45.6077
Glycolytic Capacity			Glycolysis
WT	KO		WT	KO
106.43	126.15		32.07	72.04
90.85	137.9		29.02	74.56
79.65	146.61		29.05	74.31
81.46	143.7		28.37	73.07
85.7	139.51		26.37	67.24

## Sheet: Fig2G
Lactic acid			Pyruvic acid
Con	VPA		Con	VPA
408.273	503.919		1.795	2.717
390.312	413.759		1.778	3.32957
408.828	414.998		2.0197	2.04471
449.005	446.597		1.81355	2.63294
304.925	455.116		2.08261	2.96933
393.2	445.139		2.00405	1.93778

## Sheet: Fig2H
ECAR Data
Time (minutes)	Con					VPA
1.43598	75.7535	104.112	83.6032	80.3984	72.965	85.7526	83.8199	88.2751	81.9368	81.9546
10.1153	73.4183	100.976	81.2363	77.394	74.9452	88.5761	88.2195	92.3863	84.1	83.401
18.7848	71.609	97.066	79.0397	76.5514	74.2088	91.0889	90.7946	97.1078	86.2923	87.0424
27.5676	133.85	167.935	148.512	138.058	130.812	155.487	149.633	149.419	143.095	145.362
36.2298	137.257	165.007	153.179	139.966	132.519	147.357	133.884	136.134	129.055	140.844
44.9018	135.867	157.801	151.797	138.01	132.768	177.425	183.056	159.988	155.005	142.927
53.6963	161.174	184.974	180.485	160.249	168.418	263.088	259.871	244.936	240.265	233.809
62.3715	168.249	176.478	177.701	158.479	166.219	259.51	254.8	251.907	248.414	234.47
71.0485	168.231	168.529	183.374	159.792	173.849	255.554	252.585	251.378	241.121	233.052
79.8321	53.6486	73.4024	64.218	56.439	62.5808	99.8478	92.4864	93.0298	88.8046	92.6329
88.5081	37.7974	51.8288	45.9047	40.5205	47.2201	70.5823	65.0214	66.3182	63.2907	67.854
97.1853	32.8617	43.4386	38.9201	34.7436	40.6221	59.0673	55.5103	56.3688	53.4855	57.4157
Glycolytic Capacity			Glycolysis
Con	VPA		Con	VPA
89.56	168.42		65.65	86.34
87.91	164.01		67.94	92.26
101.45	154.8		74.14	62.88
83.7	162.12		63.42	68.71
76.03	147.43		57.09	55.88
