# Supplementary material for: Axin2 coupled excessive Wnt‐glycolysis signaling mediates social defect in autism spectrum disorders
Source: EMBO Mol Med. 2023 Apr 20;15(6):e17101. doi: 10.15252/emmm.202217101 (PMC10245038; doi:10.15252/emmm.202217101)
Supplement: Supplementary file 7 — Source Data for Figure 2 [file EMMM-15-e17101-s009.zip › Figure2/Numerical data-Fig2B.xls]

NAME	PROBE	DESCRIPTION<br>(from dataset)	GENE SYMBOL	GENE_TITLE	RANK IN GENE LIST	RANK METRIC SCORE	RUNNING ES	CORE ENRICHMENT
row_0	ENSMUSG00000101959	ENSMUSG00000101959	LDHAL6B	NULL	159	1.071720004081726	0.054270077	No
row_1	ENSMUSG00000035473	ENSMUSG00000035473	GALM	NULL	220	0.9685825109481812	0.10707884	No
row_2	ENSMUSG00000035561	ENSMUSG00000035561	ALDH1B1	NULL	2146	0.37634408473968506	0.042136367	No
row_3	ENSMUSG00000034793	ENSMUSG00000034793	G6PC3	NULL	3015	0.29500874876976013	0.020034274	No
row_4	ENSMUSG00000110469	ENSMUSG00000110469	GM10358	NULL	3331	0.27225908637046814	0.021480199	No
row_5	ENSMUSG00000048029	ENSMUSG00000048029	ENO4	NULL	3421	0.2650008499622345	0.03266658	No
row_6	ENSMUSG00000029171	ENSMUSG00000029171	PGM2	NULL	3629	0.24986574053764343	0.037682734	No
row_7	ENSMUSG00000027452	ENSMUSG00000027452	ACSS1	NULL	3738	0.24338941276073456	0.0467768	No
row_8	ENSMUSG00000036427	ENSMUSG00000036427	GPI1	NULL	3863	0.23561535775661469	0.05470634	No
row_9	ENSMUSG00000017390	ENSMUSG00000017390	ALDOC	NULL	3949	0.22993214428424835	0.06406284	No
row_10	ENSMUSG00000028138	ENSMUSG00000028138	ADH5	NULL	4697	0.18570522964000702	0.041134767	No
row_11	ENSMUSG00000024885	ENSMUSG00000024885	ALDH3B1	NULL	4866	0.17681723833084106	0.043717492	No
row_12	ENSMUSG00000026687	ENSMUSG00000026687	ALDH9A1	NULL	6200	0.11483453214168549	-0.00960658	No
row_13	ENSMUSG00000025791	ENSMUSG00000025791	PGM1	NULL	6293	0.11053118109703064	-0.0074069905	No
row_14	ENSMUSG00000025236	ENSMUSG00000025236	ADPGK	NULL	6427	0.10468209534883499	-0.0073851165	No
row_15	ENSMUSG00000010025	ENSMUSG00000010025	ALDH3A2	NULL	7108	0.07738742232322693	-0.03350944	No
row_16	ENSMUSG00000021456	ENSMUSG00000021456	FBP2	NULL	7524	0.0597655363380909	-0.048734553	No
row_17	ENSMUSG00000031233	ENSMUSG00000031233	PGK2	NULL	7531	0.0597655363380909	-0.045579292	No
row_18	ENSMUSG00000029455	ENSMUSG00000029455	ALDH2	NULL	7688	0.05293455347418785	-0.049556457	No
row_19	ENSMUSG00000057666	ENSMUSG00000057666	GAPDH	NULL	8032	0.041459083557128906	-0.062594965	No
row_20	ENSMUSG00000063524	ENSMUSG00000063524	ENO1	NULL	8246	0.03229615092277527	-0.07031639	No
row_21	ENSMUSG00000028692	ENSMUSG00000028692	AKR1A1	NULL	8341	0.030949462205171585	-0.07276715	No
row_22	ENSMUSG00000000168	ENSMUSG00000000168	DLAT	NULL	8854	0.011134452186524868	-0.09513825	No
row_23	ENSMUSG00000053644	ENSMUSG00000053644	ALDH7A1	NULL	8866	0.010557202622294426	-0.0950276	No
row_24	ENSMUSG00000023456	ENSMUSG00000023456	TPI1	NULL	8985	0.004341121297329664	-0.10008173	No
row_25	ENSMUSG00000005232	ENSMUSG00000005232	G6PC2	NULL	9135	0.0	-0.10677776	No
row_26	ENSMUSG00000030851	ENSMUSG00000030851	LDHC	NULL	9678	0.0	-0.13113512	No
row_27	ENSMUSG00000047674	ENSMUSG00000047674	PDHA2	NULL	10274	0.0	-0.15787429	No
row_28	ENSMUSG00000059343	ENSMUSG00000059343	ALDOART1	NULL	10874	0.0	-0.18479322	No
row_29	ENSMUSG00000061099	ENSMUSG00000061099	GAPDHS	NULL	10984	0.0	-0.18969165	No
row_30	ENSMUSG00000063129	ENSMUSG00000063129	ALDOART2	NULL	11118	0.0	-0.19566864	No
row_31	ENSMUSG00000031299	ENSMUSG00000031299	PDHA1	NULL	14164	-0.005614553578197956	-0.33218855	No
row_32	ENSMUSG00000038871	ENSMUSG00000038871	BPGM	NULL	14293	-0.010458968579769135	-0.33734146	No
row_33	ENSMUSG00000037012	ENSMUSG00000037012	HK1	NULL	14392	-0.01462423987686634	-0.3409075	No
row_34	ENSMUSG00000030246	ENSMUSG00000030246	LDHB	NULL	14828	-0.030803104862570763	-0.35869113	No
row_35	ENSMUSG00000004267	ENSMUSG00000004267	ENO2	NULL	14889	-0.03178815171122551	-0.35956588	No
row_36	ENSMUSG00000020664	ENSMUSG00000020664	DLD	NULL	14892	-0.03182930499315262	-0.35783178	No
row_37	ENSMUSG00000011752	ENSMUSG00000011752	PGAM1	NULL	15201	-0.04500531777739525	-0.36909416	No
row_38	ENSMUSG00000021196	ENSMUSG00000021196	PFKP	NULL	15283	-0.04661283269524574	-0.37006313	No
row_39	ENSMUSG00000030695	ENSMUSG00000030695	ALDOA	NULL	15347	-0.048651982098817825	-0.37010628	No
row_40	ENSMUSG00000025877	ENSMUSG00000025877	HK3	NULL	15392	-0.050411008298397064	-0.3691948	No
row_41	ENSMUSG00000027605	ENSMUSG00000027605	ACSS2	NULL	15406	-0.050914619117975235	-0.36686134	No
row_42	ENSMUSG00000040618	ENSMUSG00000040618	PCK2	NULL	15466	-0.053150150924921036	-0.366467	No
row_43	ENSMUSG00000041237	ENSMUSG00000041237	PKLR	NULL	15732	-0.0630277544260025	-0.37476417	No
row_44	ENSMUSG00000055301	ENSMUSG00000055301	ADH7	NULL	15737	-0.0630277544260025	-0.3713321	No
row_45	ENSMUSG00000020277	ENSMUSG00000020277	PFKL	NULL	15881	-0.06953560560941696	-0.37377372	No
row_46	ENSMUSG00000021748	ENSMUSG00000021748	PDHB	NULL	15914	-0.07087279111146927	-0.37115037	No
row_47	ENSMUSG00000032294	ENSMUSG00000032294	PKM	NULL	16027	-0.07415250688791275	-0.3719343	No
row_48	ENSMUSG00000033065	ENSMUSG00000033065	PFKM	NULL	16176	-0.08110607415437698	-0.37393755	No
row_49	ENSMUSG00000060600	ENSMUSG00000060600	ENO3	NULL	16702	-0.1021554246544838	-0.39167687	No
row_50	ENSMUSG00000037797	ENSMUSG00000037797	ADH4	NULL	17091	-0.1190657988190651	-0.40229037	No
row_51	ENSMUSG00000062070	ENSMUSG00000062070	PGK1	NULL	17401	-0.13390369713306427	-0.40850332	No
row_52	ENSMUSG00000037263	ENSMUSG00000037263	ALDH3B3	NULL	17979	-0.1630549430847168	-0.42508963	No
row_53	ENSMUSG00000000628	ENSMUSG00000000628	HK2	NULL	18108	-0.17084293067455292	-0.42105168	No
row_54	ENSMUSG00000020475	ENSMUSG00000020475	PGAM2	NULL	18259	-0.1798524111509323	-0.4174861	No
row_55	ENSMUSG00000024896	ENSMUSG00000024896	MINPP1	NULL	18393	-0.18818353116512299	-0.41267914	No
row_56	ENSMUSG00000063229	ENSMUSG00000063229	LDHA	NULL	18444	-0.19058828055858612	-0.40400437	No
row_57	ENSMUSG00000075296	ENSMUSG00000075296	ALDH3B2	NULL	18652	-0.2016965001821518	-0.40174857	No
row_58	ENSMUSG00000041798	ENSMUSG00000041798	GCK	NULL	20112	-0.3234330117702484	-0.4487812	Yes
row_59	ENSMUSG00000007833	ENSMUSG00000007833	ALDH16A1	NULL	20528	-0.38035938143730164	-0.4456345	Yes
row_60	ENSMUSG00000097148	ENSMUSG00000097148	GM3839	NULL	21013	-0.4603235423564911	-0.44100627	Yes
row_61	ENSMUSG00000027513	ENSMUSG00000027513	PCK1	NULL	21370	-0.5459699630737305	-0.4257177	Yes
row_62	ENSMUSG00000028307	ENSMUSG00000028307	ALDOB	NULL	21548	-0.5844976305961609	-0.40017712	Yes
row_63	ENSMUSG00000078650	ENSMUSG00000078650	G6PC	NULL	21736	-0.6664510369300842	-0.37038952	Yes
row_64	ENSMUSG00000015134	ENSMUSG00000015134	ALDH1A3	NULL	21770	-0.6827731132507324	-0.33274582	Yes
row_65	ENSMUSG00000020080	ENSMUSG00000020080	HKDC1	NULL	21944	-0.8010262250900269	-0.29461718	Yes
row_66	ENSMUSG00000069805	ENSMUSG00000069805	FBP1	NULL	22064	-0.9169459342956543	-0.24741891	Yes
row_67	ENSMUSG00000019102	ENSMUSG00000019102	ALDH3A1	NULL	22127	-1.0153371095657349	-0.19202073	Yes
row_68	ENSMUSG00000074207	ENSMUSG00000074207	ADH1	NULL	22213	-1.1868243217468262	-0.127829	Yes
row_69	ENSMUSG00000059040	ENSMUSG00000059040	ENO1B	NULL	22317	-2.314565420150757	1.7964697E-4	Yes
