# Supplementary material for: Axin2 coupled excessive Wnt‐glycolysis signaling mediates social defect in autism spectrum disorders
Source: EMBO Mol Med. 2023 Apr 20;15(6):e17101. doi: 10.15252/emmm.202217101 (PMC10245038; doi:10.15252/emmm.202217101)
Supplement: Supplementary file 8 — Source Data for Figure 3 [file EMMM-15-e17101-s001.zip]

Archive with 32 entries (25 files):
- Figure3/
- __MACOSX/._Figure3
- Figure3/Fig3.xlsx
- __MACOSX/Figure3/._Fig3.xlsx
- Figure3/Image data-Fig3C/
- __MACOSX/Figure3/._Image data-Fig3C
- Figure3/Image data-Fig3B/
- __MACOSX/Figure3/._Image data-Fig3B
- Figure3/Image data-Fig3C/GFP+EX3/
- __MACOSX/Figure3/Image data-Fig3C/._GFP+EX3
- Figure3/Image data-Fig3C/CaMK-Cre+EX3/
- __MACOSX/Figure3/Image data-Fig3C/._CaMK-Cre+EX3
- Figure3/Image data-Fig3B/GFP+EX3/
- __MACOSX/Figure3/Image data-Fig3B/._GFP+EX3
- Figure3/Image data-Fig3B/CaMK-Cre+EX3/
- __MACOSX/Figure3/Image data-Fig3B/._CaMK-Cre+EX3
- Figure3/Image data-Fig3C/GFP+EX3/Typical image of spine.tif
- __MACOSX/Figure3/Image data-Fig3C/GFP+EX3/._Typical image of spine.tif
- Figure3/Image data-Fig3C/GFP+EX3/3D-reconstructed spine.tif
- __MACOSX/Figure3/Image data-Fig3C/GFP+EX3/._3D-reconstructed spine.tif
- Figure3/Image data-Fig3C/CaMK-Cre+EX3/Typical image of spine.tif
- __MACOSX/Figure3/Image data-Fig3C/CaMK-Cre+EX3/._Typical image of spine.tif
- Figure3/Image data-Fig3C/CaMK-Cre+EX3/3D-reconstructed spine.tif
- __MACOSX/Figure3/Image data-Fig3C/CaMK-Cre+EX3/._3D-reconstructed spine.tif
- Figure3/Image data-Fig3B/GFP+EX3/Typical image of neuron.tif
- __MACOSX/Figure3/Image data-Fig3B/GFP+EX3/._Typical image of neuron.tif
- Figure3/Image data-Fig3B/GFP+EX3/3D-reconstructed neuron.tif
- __MACOSX/Figure3/Image data-Fig3B/GFP+EX3/._3D-reconstructed neuron.tif
- Figure3/Image data-Fig3B/CaMK-Cre+EX3/Typical image of neuron.tif
- __MACOSX/Figure3/Image data-Fig3B/CaMK-Cre+EX3/._Typical image of neuron.tif
- Figure3/Image data-Fig3B/CaMK-Cre+EX3/3D-reconstructed neuron.tif
- __MACOSX/Figure3/Image data-Fig3B/CaMK-Cre+EX3/._3D-reconstructed neuron.tif
