# Supplementary material for: Axin2 coupled excessive Wnt‐glycolysis signaling mediates social defect in autism spectrum disorders
Source: EMBO Mol Med. 2023 Apr 20;15(6):e17101. doi: 10.15252/emmm.202217101 (PMC10245038; doi:10.15252/emmm.202217101)
Supplement: Supplementary file 8 — Source Data for Figure 3 [file EMMM-15-e17101-s001.zip › Figure3/Fig3.xlsx]

## Sheet: Fig3D
Density			Mushroom			Stubby			Filopodia			Long thin
GFP+EX3	CaMKⅡ-Cre+EX3		GFP+EX3	CaMKⅡ-Cre+EX3		GFP+EX3	CaMKⅡ-Cre+EX3		GFP+EX3	CaMKⅡ-Cre+EX3		GFP+EX3	CaMKⅡ-Cre+EX3
6.35	5.23		3	1.2		0.8	1.16		2.32	1.87		0.23	1
7.87	5.85		3.4	2.3		1.3	1.02		1.87	1.63		1.3	0.9
7.66	6.06		2.1	1.8		1.5	0.7		3.2	2.45		0.86	1.11
8.94	5.72		3.3	3.2		1.2	0.66		3.18	1.2		1.26	0.66
6.23	6.5		2.3	1.5		1	0.71		0.59	2.97		2.34	1.32
7.96	7.32		3.2	1.8		0.91	1.21		3.12	3.45		0.73	0.86
8.05	6.17		2.8	2.8		0.74	0.34		2.93	2.6		1.58	0.43
10.19	7.69		3.8	3.1		1.1	0.73		2.87	1.56		2.42	2.3
6.43	5.39		2.4	1.5		0.74	0.46		1.42	1.89		1.87	1.54
7.66	5.54		3.2	1.6		1.2	0.31		2.81	2.34		0.45	1.29
9.25	7.03		2.3	2.1		1.13	0.54		3.39	3.45		2.43	0.94
8.6	3.92		3.2	1.4		1.54	0.62		2.32	0.34		1.54	1.56
7.23	3.02		3.1	1.2		0.67	0.31		2.13	0.88		1.33	0.63
8.59	4.89		2.8	1.4		1.43	0.44		2.64	2.39		1.72	0.66
7.87	4.25		1.2	1.1		1.21	0.81		4.01	0.45		1.45	1.89
7.03	6.01		2.3	1.6		1.18	0.76		3.12	1.98		0.43	1.67
8.93	6.33		3.5	1.8		0.6	0.54		3.38	3.26		1.45	0.73
8.34	7.55		3.9	2.3		0.84	0.69		2.97	3.24		0.63	1.32
8.73	4.75		4.1	1.5		1	0.43		2.43	2.18		1.2	0.64
7.73	10.1		3.2	3.8		0.7	0.68		3.34	3.65		0.49	1.97

## Sheet: Fig3E
Basal						Apical
Length			Intersactions			Length			Intersactions
GFP+EX3	CaMKⅡ-Cre+EX3		GFP+EX3	CaMKⅡ-Cre+EX3		GFP+EX3	CaMKⅡ-Cre+EX3		GFP+EX3	CaMKⅡ-Cre+EX3
66.19	52.35		7.81	4.03		47.09	52.35		2.96	2.03
42.55	67.81		6.14	5		48.33	61.94		3.75	3.42
55.47	24.33		9.27	3.52		38.19	76.94		2.45	3.75
35.61	36.72		9.23	2.75		58.19	53.36		2.15	2.12
45.61	45.9		8.23	4.02		32.69	50.36		1.59	2.01
71.58	33.72		7.28	3.25		42.69	54		1.99	1.96
66.58	34.14		8.28	6.76		38.7	57.94		2.32	3.02
62.25	29.5		5.26	2.5		58.7	76.94		2.12	3.75
60.25	60.81		5.06	7.62		47.46	38.33		3.64	1.45
42.61	80.42		7.78	6.67		57.46	48.33		2.14	3.45
32.61	38.19		7.58	4.45		45.7	33.82		1.37	2.2
59.81	36.14		6.98	6.16		49.7	39.82		1.17	1.2
79.81	57.5		7.98	3.5		50.65	69.46		2.78	2.84
61.58	63.81		7	7.12		56.65	59.73		1.68	1.24
51.58	70.42		6	6.97		58.28	69.73		2.11	1.84
31.4	35.19		5.12	4.55		52.28	35.61		1.19	4.23
63.36	43.16		7.37	4.74		59.5	90.1		1.46	1.08
53.36	47.16		8.37	4.14		62.5	80.1		1.76	1.48
55.7	35.88		7.48	2.14		53.07	52.69		1.72	1.19
65.7	41.88		6.48	3.84		50.02	62.69		1.53	1.49

## Sheet: Fig3F
Sholl
Distance from soma(μm)	GFP+EX3																				CaMKⅡ-Cre+EX3
-255	0	0	0	0	0	0	0	0	0	0	0	0	0	0	0	0	0	0	0	0	0	0	0	0	0	0	0	0	0	0	0	0	0	0	0	0	0	0	0	0
-250	0	0	0	0	0	0	0	0	0	0	0	0	0	0	0	0	0	0	0	0	0	0	0	0	0	0	0	0	0	0	0	0	0	0	0	0	0	0	0	0
-245	0	0	0	0	0	0	0	0	0	0	0	0	0	0	0	0	0	0	0	0	0	0	0	0	0	0	0	0	0	0	0	0	0	0	0	0	0	0	0	0
-240	0	0	0	0	0	0	0	0	0	0	0	0	0	0	0	0	0	0	0	0	0	0	0	0	0	0	0	0	0	0	0	0	0	0	0	0	0	0	0	0
-235	0	0	0	0	0	0	0	0	0	0	0	0	0	0	0	0	0	0	0	0	0	0	0	0	0	0	0	0	0	0	0	0	0	0	0	0	0	0	0	0
-230	0	0	0	0	0	0	0	0	0	0	0	0	0	0	0	0	0	0	0	0	0	0	0	0	0	0	0	0	0	0	0	0	0	0	0	0	0	0	0	0
-225	0	0	0	0	0	0	0	0	0	0	0	0	0	0	0	0	0	0	0	0	0	0	0	0	0	0	0	0	0	0	0	0	0	0	0	0	0	0	0	0
-220	0	0	0	0	0	0	0	0	0	0	0	0	0	0	0	0	0	0	0	0	0	0	0	0	0	0	0	0	0	0	0	0	0	0	0	0	0	0	0	0
-215	0	0	0	0	0	0	0	0	0	0	0	0	0	0	0	0	0	0	0	0	0	0	0	0	0	0	0	0	0	0	0	0	0	0	0	0	0	0	0	0
-210	0	0	0	0	0	0	0	0	0	0	0	0	0	0	0	0	0	0	0	0	0	0	0	0	0	0	0	0	0	0	0	0	0	0	0	0	0	0	0	0
-205	0	1	0	0	0	0	0	0	0	0	0	0	0	0	0	0	0	0	0	0	0	0	0	0	0	0	0	0	0	0	0	0	0	0	0	0	0	0	0	0
-200	0	1	0	0	0	0	0	0	0	0	0	0	0	0	0	0	0	0	0	0	0	0	0	0	0	0	0	0	0	0	0	0	0	0	0	0	0	0	0	0
-195	0	1	0	0	0	0	0	0	0	0	0	0	0	0	0	0	0	0	0	0	0	0	0	0	0	0	0	0	0	0	0	0	0	0	0	0	0	0	0	0
-190	0	2	0	0	0	0	0	0	0	0	0	0	0	0	0	0	0	0	0	0	0	0	0	0	0	0	0	0	0	0	0	0	0	0	0	0	0	0	0	0
-185	0	3	0	0	0	0	0	0	0	0	0	0	0	0	0	0	0	0	0	0	0	0	0	0	0	0	0	0	0	0	0	0	1	0	0	0	0	0	0	0
-180	0	3	0	0	0	0	0	0	0	0	0	0	0	0	0	0	0	0	0	0	0	0	0	0	0	0	0	0	0	0	0	0	1	0	0	0	0	0	0	0
-175	0	3	0	0	0	0	0	1	0	0	0	0	1	1	0	0	0	0	0	0	0	0	0	0	0	0	0	0	0	0	0	0	1	0	0	0	0	0	0	0
-170	0	3	1	0	0	0	0	2	0	0	0	0	2	1	0	0	0	1	0	0	0	0	0	0	0	0	0	0	0	0	0	0	2	1	0	0	0	0	1	0
-165	0	3	2	0	0	0	1	2	0	0	1	0	4	1	0	0	0	3	0	0	0	0	0	0	0	0	0	0	0	0	1	0	2	1	0	0	0	0	2	0
-160	0	5	2	0	0	0	1	3	0	0	2	1	4	1	0	0	0	4	0	0	0	0	0	0	0	0	0	0	0	0	3	0	3	1	0	0	0	0	2	0
-155	0	5	3	0	0	0	1	4	0	0	5	1	4	2	0	0	0	5	0	0	1	0	0	0	0	0	0	0	0	0	4	0	5	1	0	0	0	0	4	0
-150	0	5	3	0	0	0	2	4	0	1	5	1	7	3	1	0	1	6	0	0	1	0	0	0	0	1	0	0	0	0	4	0	5	3	0	0	0	0	4	0
-145	0	6	4	0	0	0	6	4	0	3	5	2	7	3	2	0	2	7	0	1	1	0	0	0	0	1	0	0	0	0	4	0	5	4	0	0	0	0	6	0
-140	0	6	4	0	0	0	6	4	0	3	5	3	8	5	3	0	2	7	0	1	1	0	0	0	0	2	0	0	0	0	5	0	5	4	0	0	0	0	7	0
-135	0	6	4	1	0	0	8	5	0	5	5	3	8	6	4	1	2	8	0	1	1	0	0	0	0	2	0	0	0	0	6	2	5	4	0	0	0	0	8	0
-130	0	6	4	1	0	0	9	5	1	6	5	3	8	6	4	1	2	8	0	1	1	0	0	1	0	2	0	0	0	0	7	2	5	4	0	0	0	0	9	0
-125	0	6	4	1	0	0	10	6	2	6	5	3	9	9	5	1	3	8	0	2	1	1	0	1	1	2	0	0	0	0	8	2	7	4	0	0	0	0	9	0
-120	0	6	4	2	0	1	12	7	3	6	6	4	11	6	5	1	3	8	1	2	1	1	0	1	1	2	1	0	0	0	8	2	9	4	0	1	0	0	11	0
-115	0	7	5	3	0	4	13	11	4	7	7	4	11	7	6	1	3	8	1	3	1	1	0	1	1	2	1	0	0	0	8	3	9	5	1	1	1	0	13	0
-110	0	10	6	3	0	6	12	11	4	7	8	4	11	8	6	1	3	9	1	5	2	1	0	1	1	2	1	0	1	0	8	3	10	5	1	1	1	0	14	0
-105	0	10	9	3	0	7	13	14	4	7	10	5	11	9	7	3	4	9	1	5	2	1	3	3	1	2	1	1	1	0	9	5	10	7	1	1	1	0	14	0
-100	0	11	9	4	1	8	16	14	4	7	11	6	11	10	7	5	6	9	1	5	2	3	1	2	2	2	1	1	1	1	9	6	10	7	1	1	1	0	16	1
-95	1	13	10	4	7	10	17	14	4	8	11	7	11	10	7	5	6	11	2	8	2	4	1	2	2	2	1	1	1	1	9	8	11	8	2	1	1	1	16	1
-90	2	14	10	6	4	12	17	14	5	9	13	8	11	10	8	5	6	11	2	8	3	4	1	2	2	2	2	1	1	1	9	8	12	8	2	2	1	1	16	1
-85	2	14	13	12	6	13	16	12	6	9	13	9	11	10	8	8	7	11	2	8	4	4	1	2	2	2	3	2	1	1	13	8	13	9	2	2	1	1	16	2
-80	2	14	13	13	8	14	15	12	7	11	14	10	11	10	10	9	7	11	2	10	4	4	1	2	3	3	5	2	1	1	13	10	13	9	2	2	2	1	16	2
-75	2	14	14	13	9	15	14	13	8	11	14	12	12	10	10	10	6	11	2	13	6	5	2	2	4	3	9	2	1	1	13	11	12	10	3	3	5	1	16	2
-70	4	14	14	14	11	16	12	12	9	11	15	12	12	10	11	10	7	11	2	12	6	6	2	2	4	3	9	5	2	1	13	11	12	11	3	5	6	1	15	2
-65	4	13	14	14	12	16	12	14	9	11	15	13	12	12	11	13	7	11	3	15	6	6	3	2	4	3	10	6	2	1	13	12	12	11	3	6	7	2	15	2
-60	5	13	14	14	15	16	12	15	10	11	16	14	12	13	12	13	8	11	4	17	7	6	3	3	5	3	10	8	3	2	13	12	12	12	5	6	8	3	15	2
-55	6	12	13	16	16	16	13	12	11	11	16	15	12	12	13	12	7	11	4	14	9	6	4	3	4	4	10	9	3	2	13	13	12	11	5	8	8	5	15	3
-50	7	12	12	16	15	15	13	12	11	11	15	15	11	14	13	12	9	11	5	13	9	6	4	3	5	4	11	10	4	3	13	15	12	11	6	8	9	7	15	4
-45	9	11	12	16	15	15	12	13	11	10	15	16	11	13	12	12	11	11	6	15	9	7	3	3	5	4	10	11	6	4	13	13	12	11	8	8	9	8	15	5
-40	11	11	12	17	15	13	13	13	10	9	15	14	11	15	13	13	11	11	6	15	9	7	5	4	6	5	11	11	5	5	12	13	10	14	8	8	9	9	14	5
-35	11	10	11	17	13	13	13	17	9	7	13	15	11	15	13	13	11	11	6	16	11	8	5	5	6	6	10	11	5	5	12	13	8	15	8	9	9	9	14	6
-30	12	10	10	17	13	12	12	12	8	7	13	13	11	13	12	12	9	10	5	14	9	10	5	6	8	7	10	10	6	6	11	12	7	7	8	9	9	9	13	6
-25	13	9	9	17	11	10	10	10	11	5	13	17	11	15	11	11	9	10	5	14	8	10	6	6	10	6	8	9	5	6	9	11	7	7	9	9	8	9	12	5
-20	11	9	9	17	10	8	10	12	5	5	12	17	10	11	11	11	7	10	5	13	5	9	9	6	8	6	6	7	5	5	7	10	7	7	9	9	5	8	12	5
-15	10	9	9	11	8	8	8	8	5	5	12	16	9	10	11	11	7	9	5	13	4	7	9	6	7	4	5	6	3	3	5	7	7	7	8	8	4	4	12	5
-10	9	10	9	11	8	6	7	7	5	5	11	11	9	9	11	11	7	8	5	13	4	9	7	4	6	4	5	5	3	3	4	5	7	7	8	8	4	4	10	5
-5	8	9	9	9	6	6	7	7	5	3	9	11	8	10	8	10	6	6	5	16	3	9	6	4	4	4	5	5	3	3	0	4	6	8	5	5	4	4	5	5
0	0	0	0	0	0	0	0	0	0	0	0	0	0	0	0	0	0	0	0	0	0	0	0	0	0	0	0	0	0	0	0	0	0	0	0	0	0	0	0	0
0	0	0	0	0	0	0	0	0	0	0	0	0	0	0	0	0	0	0	0	0	0	0	0	0	0	0	0	0	0	0	0	0	0	0	0	0	0	0	0	0
5	3	3	5	5	1	1	1	1	4	4	2	1	1	1	2	2	2	2	1	1	2	4	7	1	1	1	4	7	2	1	1	1	1	1	2	6	1	1	1	1
10	3	3	8	8	1	1	1	1	3	3	1	1	2	2	2	2	2	2	1	1	4	4	7	1	2	1	4	7	3	1	1	1	1	1	2	6	1	1	1	1
15	3	7	8	8	1	1	1	1	4	4	2	2	2	2	2	2	3	3	1	2	4	4	8	2	2	1	4	8	3	1	1	4	2	1	3	7	1	1	1	1
20	3	8	9	9	1	1	2	2	4	6	2	2	2	4	2	2	3	3	2	2	4	6	9	2	2	1	6	9	3	2	2	3	3	2	3	8	1	1	1	2
25	3	9	9	9	2	3	2	2	5	7	2	2	4	4	2	2	3	3	2	2	5	6	9	2	2	1	6	9	3	2	2	2	3	2	3	9	1	1	2	2
30	3	9	9	8	2	5	2	2	6	7	2	2	4	5	2	2	3	3	2	2	6	6	9	2	3	1	5	9	2	3	2	2	3	2	3	9	1	1	2	2
35	2	9	9	8	2	3	2	3	7	9	2	2	5	5	2	2	3	3	2	3	7	5	9	3	3	1	5	9	2	3	2	2	2	3	2	9	1	1	2	2
40	2	12	8	8	5	3	2	3	7	8	2	2	5	5	3	2	3	2	3	3	8	6	9	3	4	1	6	9	1	2	2	2	2	3	2	9	1	1	2	2
45	2	10	8	8	5	3	3	4	7	8	2	2	5	6	3	2	3	2	3	3	9	7	9	3	4	1	7	9	2	2	3	2	2	3	2	9	1	1	2	2
50	2	7	8	6	5	2	5	7	7	7	2	2	6	6	3	3	2	2	3	3	9	7	9	4	4	1	8	9	2	3	3	1	2	3	3	9	1	1	2	2
55	3	6	8	5	5	2	5	4	8	7	2	2	6	6	4	3	2	2	3	3	9	8	9	4	4	1	8	8	2	3	3	1	2	3	2	9	1	2	2	1
60	3	7	6	5	5	2	5	4	9	7	2	2	6	6	4	3	2	2	3	3	9	8	8	4	4	1	8	8	2	4	3	1	2	3	2	9	2	2	2	1
65	2	7	6	2	3	2	5	3	7	7	2	2	6	6	4	4	2	2	3	3	9	8	8	4	5	1	7	8	2	4	3	1	2	3	2	8	2	2	2	1
70	2	7	5	2	3	2	5	5	7	7	2	2	6	5	5	4	2	2	3	3	9	8	7	5	5	1	7	6	2	4	3	1	2	3	2	8	2	2	1	1
75	3	5	3	2	2	2	7	5	7	6	2	2	7	4	5	5	2	2	3	3	8	7	7	5	5	1	7	6	2	4	3	1	2	3	2	8	2	2	1	1
80	2	5	2	1	2	1	6	4	7	5	2	2	7	3	6	6	2	2	3	3	8	7	7	5	5	1	7	5	2	3	3	1	2	4	2	7	2	1	1	1
85	2	5	2	1	2	1	5	3	7	3	2	2	6	3	7	5	2	1	3	3	9	7	6	5	4	1	6	4	2	3	3	1	2	4	2	6	2	1	1	1
90	2	5	2	1	2	1	5	3	7	3	2	2	5	2	7	4	2	1	3	3	9	7	5	5	4	1	5	3	1	3	3	1	2	4	2	5	2	1	1	1
95	2	4	1	1	2	1	4	3	7	2	2	1	5	2	7	4	1	1	3	1	9	6	4	5	4	1	4	3	1	2	3	1	2	4	2	5	2	1	1	1
100	2	4	1	1	2	1	3	2	6	1	2	1	3	2	7	4	1	1	3	1	9	5	4	5	4	1	4	3	1	2	3	1	2	4	2	5	2	1	1	1
105	2	4	1	0	1	1	3	2	5	1	2	1	3	3	6	4	1	1	3	1	8	4	3	5	3	1	4	3	1	2	3	1	2	4	2	5	1	1	1	1
110	2	2	1		1	1	3	1	5	3	2	1	3	3	6	4	1	1	3	1	7	4	3	5	2	1	4	3	1	2	3	1	2	3	1	5	1	1	1	1
115	2	0	1		1	1	3	1	6	3	2	1	3	3	6	4	1	1	2	1	7	4	3	5	2	1	4	3	1	2	2	1	2	3	1	5	1	1	1	1
120	2		1		1	1	3	1	6	3	2	1	3	3	5	3	1	1	2	1	6	4	3	4	2	1	4	3	1	2	2	1	2	3	1	5	1	1	1	1
125	2		0		1	1	2	1	5	2	1	1	3	3	4	3	1	1	1	1	6	4	3	4	2	1	4	3	1	2	1	1	1	3	1	5	1	1	1	1
130	2				1	0	2	1	4	2	1	1	3	3	4	2	1	1	1	1	5	4	3	3	2	1	4	2	1	1	1	1	1	2	1	4	1	1	1	1
135	1				1		1	1	4	2	1	1	3	3	4	2	1	1	1	1	5	4	3	3	2	1	4	2	1	1	1	1	1	2	1	3	1	1	1	1
140	1				0		1	1	4	2	1	1	3	3	4	2	1	1	1	1	4	4	3	3	2	1	4	2	1	2	1	1	1	2	1	2	1	1	1	1
145	1						1	1	4	2	1	1	3	3	4	2	1	1	1	1	4	4	2	3	1	1	2	2	1	0	1	1	1	2	1	1	1	1	1	1
150	1						1	0	4	2	1	1	3	3	3	2	1	1	1	1	4	2	2	2	1	1	1	2	1		1	1	1	2	1	1	1	1	1	2
155	1						1		4	2	1	1	3	3	2	2	1	1	1	1	4	2	2	2	1	1	1	1	1		1	1	1	2	1	1	1	1	1	0
160	0						0		4	2	1	2	3	3	2	1	1	1	1	1	3	2	1	2	1	1	1	1	1		1	1	1	1	1	1	1	1	1
165									4	1	1	2	3	2	2	1	1	1	1	1	3	1	1	2	1	1	1	1	1		1	0	1	1	1	1	1	1	0
170									3	1	2	2	3	1	2	1	1	1	1	1	3	1	1	2	1	1	1	1	1		0		1	1	1	1	1	1
175									3	1	2	2	3	1	2	1	1	1	1	0	3	1	1	1	1	1	1	1	1				1	1	1	1	1	0
180									3	1	2	2	3	1	2	1	1	1	1		3	1	1	1	1	1	1	1	1				0	0	1	1	1
185									3	1	2	1	3	1	2	1	1	1	1		2	1	1	1	1	1	1	1	1						1	1	1
190									2	0	2	1	3	1	2	1	1	1	0		2	1	1	1	1	1	1	1	1						1	1	1
195									2		2	1	3	1	2	1	1	1			2	1	1	1	1	1	1	1	0						1	1	1
200									1		1	1	3	1	2	1	1	0			2	1	1	1	1	1	1	1							1	1	1
205									1		1	1	2	2	1	1	1				2	1	1	1	1	1	1	1							1	0	1
210									1		1	1	2	2	1	1	1				2	1	1	1	1	1	1	1							0		1
215									1		1	1	2	2	1	1	1				2	1	1	1	1	1	1	1									1
220									1		1	1	2	2	1	1	1				2	1	1	1	1	1	1	1									1
225									1		1	1	2	2	1	1	1				1	1	1	1	1	1	1	1									0
230									1		1	1	2	2	1	1	1				1	1	1	1	1	1	1	1
235									1		1	1	2	2	1	1	0				1	1	1	1	1	1	1	0
240									1		1	1	2	2	1	1					1	1	1	1	1	1	1
245									1		1	1	2	2	1	1					1	1	0	1	1	1	0
250									1		1	0	2	0	1	1					1	1		1	1	1
255									1		1		2		1	1					1	0		1	0	0
260									1		1		2		1	1					1			1
265									1		0		1		1	0					1			1
270									1				1		1						1			1
275									1				1		1						1			1
280									1				0		1						1			1
285									0						1						1			0
290															0						0
0
5
10
15
20
25
30
35
40
45
50
55
60
65
70
75
80
85
90
95
100
105
110
115
120
125
130
135
140
145
150
155
160
165
170
175
180
185
190
195
200
205
210
215
220
225
230
235
240
245
250
255
260
265
270
275
280
285
290
295
300
305
310
315
320
325
330
335

## Sheet: Fig3H
Frequency			Amplitude
GFP+EX3	CaMKⅡ-Cre+EX3		GFP+EX3	CaMKⅡ-Cre+EX3
6.84313	1.9283		15.5875	8.71678
7.58	3.11277		12.4483	9.77934
10.2696	1.28959		12.6932	9.72286
6.14973	3.8192		15.5414	9.7895
9.05866	1.23466		13.0449	9.7396
7.68625	1.57802		14.3191	9.07966
4.36696	2.7335		14.3025	10.0319
6.21057	1.85752		13.4282	10.7082
8.18343	1.51561		11.5973	9.46581

## Sheet: Fig3I
Social preference score			Time in compartment
GFP+EX3	CaMKⅡ-Cre+EX3		GFP+EX3		CaMKⅡ-Cre+EX3
0.180972	-0.102		Stranger1	Empty	Stranger1	Empty
0.141428	0.021076		336.4	233.3	269.4	330.6
0.216695	-0.0797		296.6	223.1	271.3	260.1
-0.03778	0.013922		326.5	210.2	242.5	284.5
-0.04395	-0.02031		250.9	270.6	211.2	205.4
0.25022	-0.41149		262.1	286.2	248.4	258.7
0.098115	0.190012		354.5	212.6	165.9	397.9
0.071919	-0.26025		311.7	256	305	207.6
0.135135	-0.12394		296.6	256.8	185.9	316.7
0.435138	-0.10993		266.7	203.2	258	331
			368.4	145	250.6	312.5
Social novelty score			Time in compartment
GFP+EX3	CaMKⅡ-Cre+EX3		GFP+EX3		CaMKⅡ-Cre+EX3
0.198157	0.195309		Stranger2	Stranger1	Stranger2	Stranger1
0.350465	-0.10089		338	226.2	310.9	209.3
0.141877	-0.06583		370.5	178.2	217.9	266.8
0.053955	0.610967		237.7	316.3	230.6	263.1
0.030994	0.095558		272.5	244.6	464.2	112.1
0.386694	0.316142		257.8	242.3	293.5	242.3
-0.29392	0.124882		405.4	179.3	382.8	198.9
0.394459	-0.31064		192.9	353.5	297.7	231.6
0.392823	-0.40042		382.5	166.1	187.3	356.1
0.168089	-0.50735		362.9	158.2	171.3	400.1
			147.15	44.8	139	425.3

## Sheet: Fig3J
Interation time			Frequency incontact
GFP+EX3	CaMKⅡ-Cre+EX3		GFP+EX3	CaMKⅡ-Cre+EX3
162	29		28	14
81	27		21	10
198	29		12	24
138	16		24	9
31	19		15	10
119	83		25	14
107	104		19	18
196	101		28	24
27	8		14	5
	57			11

## Sheet: Fig3K
Social event duration
Time(mins)	GFP+EX3										CaMKII-Cre+EX3
0.5	6	13	7	1	4	2	9	1	0		0	0	2	0	0	3	5	6	0	0
1	18	11	13	8	6	9	14	1	7		2	2	1	0	0	7	8	5	0	0
1.5	21	9	6	4	9	12	14	2	4		1	0	3	1	0	17	11	16	1	0
2	3	7	16	7	13	6	15	0	3		0	2	0	2	1	18	10	13	0	0
2.5	14	10	21	5	5	5	4	2	3		1	1	2	3	2	5	16	7	3	0
3	18	6	10	10	6	7	9	1	0		0	1	2	1	0	3	19	6	0	0
3.5	12	4	17	7	15	10	13	1	1		1	1	1	1	1	3	1	5	0	0
4	21	1	11	10	14	12	20	1	0		3	1	1	0	1	6	0	6	0	0
4.5	10	3	10	6	7	7	3	4	1		0	2	4	0	3	0	0	7	0	0
5	10	1	5	4	9	6	7	0	0		0	0	1	1	4	0	4	1	0	0
5.5	0	4	11	4	4	4	10	2	0		0	2	2	1	0	0	4	6	0	7
6	9	3	14	9	4	4	11	1	0		0	1	1	0	0	0	9	4	0	14
6.5	2	0	19	7	0	6	12	2	0		3	4	2	0	0	3	4	3	0	1
7	1	1	10	5	3	1	11	4	1		0	0	2	0	0	11	1	4	0	2
7.5	3	3	6	7	2	4	5	1	2		4	1	1	0	1	5	4	2	4	0
8	3	4	15	4	3	5	3	1	0		2	1	0	0	1	2	8	2	0	0
8.5	2	0	3	16	6	3	8	2	4		5	1	1	3	1	0	0	3	0	0
9	3	0	0	10	2	0	10	3	0		2	5	1	1	0	0	0	1	0	2
9.5	4	0	2	8	4	4	8	1	1		1	2	0	1	3	0	0	2	0	21
10	2	1	2	6	3	0	10	1	0		4	0	2	1	1	0	0	2	0	10

## Sheet: Fig3L
ECAR Data
Time (minutes)	GFP+EX3					CaMKⅡ-Cre+EX3
1.43806	79.27	78.7215	81.3924	73.0232	78.6028	72.4714	82.0372	85.1768	79.327	78.1662
10.114	80.1629	76.1699	79.0337	70.76	76.5511	71.9635	81.8724	85.3713	80.9811	76.6436
18.7822	80.3159	76.1647	76.699	70.1816	79.1027	71.197	81.417	84.6152	80.2262	76.2396
27.5736	139.079	129.559	129.352	113.92	141.561	141.742	156.833	162.493	153.6	149.9
36.2498	132.565	125.495	124.842	109.005	134.271	140.653	151.971	159.688	150.916	151.699
44.9247	125.188	118.945	120.362	104.048	124.441	157.978	169.95	172.529	150.203	157.114
53.708	178.734	158.56	161.903	140.921	152.115	210.816	227.779	229.441	219.85	206.987
62.3801	207.486	153.474	151.452	126.05	141.581	212.057	229.08	233.718	226.601	211.685
71.0542	208.755	161.221	165.923	125.395	158.587	215.724	232.643	237.157	229.935	213.832
79.8511	80.0745	74.2774	67.5939	66.2002	69.7037	69.7212	64.3275	67.5364	61.2942	63.1308
88.5333	57.5127	50.5075	45.9743	44.9088	46.695	48.5263	43.3253	46.3382	41.8236	45.983
97.2074	47.5521	41.0112	38.0055	37.2189	38.599	43.0338	39.3274	41.475	37.3674	41.1919

## Sheet: Fig3M
Glycolytic Capacity			Glycolysis
GFP+EX3	CaMKⅡ-Cre+EX3		GFP+EX3	CaMKⅡ-Cre+EX3
128.44	144.53		58.76	86.78
85.06	151.23		53.39	88.53
89.22	152.54		52.65	87.91
55.21	149.71		43.74	69.98
79.48	137.59		62.46	80.87
