# Supplementary material for: Axin2 coupled excessive Wnt‐glycolysis signaling mediates social defect in autism spectrum disorders
Source: EMBO Mol Med. 2023 Apr 20;15(6):e17101. doi: 10.15252/emmm.202217101 (PMC10245038; doi:10.15252/emmm.202217101)
Supplement: Supplementary file 9 — Source Data for Figure 4 [file EMMM-15-e17101-s003.zip]

Archive with 34 entries (27 files):
- Figure4/
- __MACOSX/._Figure4
- Figure4/Full-gel-Fig4.tif
- __MACOSX/Figure4/._Full-gel-Fig4.tif
- Figure4/Image data-Fig4D/
- __MACOSX/Figure4/._Image data-Fig4D
- Figure4/Fig4.xlsx
- __MACOSX/Figure4/._Fig4.xlsx
- Figure4/Image data-Fig4A/
- __MACOSX/Figure4/._Image data-Fig4A
- Figure4/Image data-Fig4D/KO+2-DG/
- __MACOSX/Figure4/Image data-Fig4D/._KO+2-DG
- Figure4/Image data-Fig4D/KO+Veh/
- __MACOSX/Figure4/Image data-Fig4D/._KO+Veh
- Figure4/Image data-Fig4A/KO+2-DG/
- __MACOSX/Figure4/Image data-Fig4A/._KO+2-DG
- Figure4/Image data-Fig4A/KO+Veh/
- __MACOSX/Figure4/Image data-Fig4A/._KO+Veh
- Figure4/Image data-Fig4D/KO+2-DG/Typical image of spine.tif
- __MACOSX/Figure4/Image data-Fig4D/KO+2-DG/._Typical image of spine.tif
- Figure4/Image data-Fig4D/KO+2-DG/3D-reconstructed spine.tif
- __MACOSX/Figure4/Image data-Fig4D/KO+2-DG/._3D-reconstructed spine.tif
- Figure4/Image data-Fig4D/KO+Veh/Typical image of spine.tif
- __MACOSX/Figure4/Image data-Fig4D/KO+Veh/._Typical image of spine.tif
- Figure4/Image data-Fig4D/KO+Veh/3D-reconstructed spine.tif
- __MACOSX/Figure4/Image data-Fig4D/KO+Veh/._3D-reconstructed spine.tif
- Figure4/Image data-Fig4A/KO+2-DG/Typical image of neuron.tif
- __MACOSX/Figure4/Image data-Fig4A/KO+2-DG/._Typical image of neuron.tif
- Figure4/Image data-Fig4A/KO+2-DG/3D-reconstructed neuron.tif
- __MACOSX/Figure4/Image data-Fig4A/KO+2-DG/._3D-reconstructed neuron.tif
- Figure4/Image data-Fig4A/KO+Veh/Typical image of neuron.tif
- __MACOSX/Figure4/Image data-Fig4A/KO+Veh/._Typical image of neuron.tif
- Figure4/Image data-Fig4A/KO+Veh/3D-reconstructed neuron.tif
- __MACOSX/Figure4/Image data-Fig4A/KO+Veh/._3D-reconstructed neuron.tif
