# Supplementary material for: Axin2 coupled excessive Wnt‐glycolysis signaling mediates social defect in autism spectrum disorders
Source: EMBO Mol Med. 2023 Apr 20;15(6):e17101. doi: 10.15252/emmm.202217101 (PMC10245038; doi:10.15252/emmm.202217101)
Supplement: Supplementary file 9 — Source Data for Figure 4 [file EMMM-15-e17101-s003.zip › Figure4/Fig4.xlsx]

## Sheet: Fig4B
Sholl
Distance from soma(μm)	KO+Veh																												KO+2-DG
-215
-210
-205
-200
-195																																	0
-190																								0									1
-185																								1									1
-180							0																	1									1	0
-175							1																	1									1	1										0
-170							1																	2									1	1										1
-165							1																	2									2	1										1	0
-160	0						1																	2									2	1										1	1
-155	1						1		0															2									2	1			0							1	1	0
-150	2						1		1															2						0			2	1			1							1	1	1
-145	2						1		1					0										2						1			2	1			1							1	1	1
-140	1		0			0	1		1					1				0						2						1	0		2	1			1						0	1	1	1
-135	1		1			1	2	0	1					1				1						3						2	1		4	1			1						1	1	2	1
-130	2		2			3	2	1	4					3				1		0				4						2	3		4	1	0		1	0					1	1	2	1
-125	2		2			3	3	1	3				0	3	0			1		1				5						2	3		4	1	2		2	1					1	1	3	1		0
-120	3		2			1	3	1	3				1	4	1			1		1				6					0	2	3		4	1	2		3	1					1	2	4	2		1	0
-115	3	0	3		0	1	3	1	3				1	5	3	0		1		1	0			8			0		2	3	5	0	6	1	2		5	1			0		1	3	4	2		1	1
-110	3	1	3		1	3	3	1	3				2	6	4	1		1		2	1			8			1		3	5	5	1	6	1	4		6	1			1		2	5	5	3		1	1
-105	3	2	4		1	1	4	1	3			0	2	7	6	1		1		2	3			10			3		3	5	5	2	7	2	9	0	7	1			1		2	13	7	3		1	1
-100	7	3	4	0	1	2	5	1	6	0	0	3	3	8	8	1		1		4	2		0	13			2		7	8	8	2	4	3	10	1	9	3		0	1		3	16	7	4	0	3	3
-95	8	6	4	3	1	4	7	1	6	1	1	3	3	11	6	1		1		5	4		1	15			4		8	8	9	6	5	7	10	3	12	4	0	1	1		4	18	10	4	1	4	3
-90	10	6	7	4	2	3	5	3	7	1	2	5	5	11	9	1		1	0	7	5		1	17			5		9	9	9	7	6	6	10	3	15	4	1	1	1	0	6	19	12	4	2	5	4
-85	16	6	5	4	2	3	5	4	7	1	3	6	6	14	12	2		1	3	8	5	0	1	19			5	0	9	13	11	7	7	7	10	6	16	4	1	2	2	1	6	20	12	6	2	6	5
-80	17	8	5	5	3	6	6	5	7	2	3	6	7	14	8	2	0	2	4	8	6	1	3	19			6	3	12	12	16	7	5	8	13	8	18	4	1	2	2	1	7	22	16	9	3	9	6
-75	17	9	8	5	4	6	8	7	7	2	5	6	8	14	8	2	1	2	5	8	7	2	3	18			7	4	13	12	17	9	6	8	12	9	19	6	2	2	2	1	7	21	17	8	4	10	6
-70	18	11	11	5	6	6	8	7	8	3	6	7	9	14	12	3	2	3	5	8	8	2	4	17	0		8	5	13	12	16	10	4	8	14	11	21	7	3	2	4	1	9	22	16	11	5	14	6
-65	21	10	10	8	8	7	9	8	9	6	7	9	9	14	10	3	3	6	5	8	9	4	6	21	1	0	9	5	13	13	17	10	4	9	15	11	24	8	4	2	4	3	9	21	16	9	7	13	6
-60	22	10	12	11	8	10	10	8	9	8	7	9	9	14	14	4	3	6	6	8	10	6	4	22	2	1	10	5	15	13	17	9	4	13	14	13	30	8	6	2	5	4	13	22	16	11	8	13	6
-55	22	12	13	13	12	11	11	10	9	7	7	9	11	16	13	6	5	7	6	9	11	7	6	26	2	3	11	6	14	13	18	11	4	13	17	14	24	9	7	2	5	5	14	21	17	14	10	12	6
-50	21	14	13	15	16	12	11	10	11	10	8	11	13	14	11	6	5	7	8	12	12	7	9	26	2	5	12	6	12	13	20	12	4	20	16	13	26	12	7	3	6	5	16	20	21	13	11	12	6
-45	23	15	13	15	17	14	12	10	11	12	8	11	17	16	14	6	5	8	9	12	12	8	9	29	3	6	12	8	11	14	18	11	4	14	17	14	30	14	9	3	6	6	16	21	21	12	12	12	10
-40	19	14	13	17	13	12	12	13	12	15	9	12	18	16	12	7	8	8	11	12	12	11	11	31	4	7	12	9	12	14	22	13	2	15	17	13	26	14	13	4	7	6	16	21	21	13	11	13	6
-35	19	13	13	19	13	13	12	13	12	13	12	13	17	16	12	10	9	7	11	13	13	14	12	34	4	8	13	11	14	13	21	15	1	14	21	13	24	14	13	4	7	7	18	20	20	10	14	15	7
-30	18	13	13	15	17	15	12	17	11	13	12	15	17	14	12	9	10	7	12	15	13	14	12	30	6	8	13	12	12	12	20	14	1	12	25	13	24	14	9	5	7	8	19	19	20	10	13	15	7
-25	20	14	13	15	15	12	14	16	11	15	12	15	18	13	17	11	12	9	11	11	13	14	11	29	6	8	13	11	11	11	19	15	1	11	18	12	16	13	10	6	8	7	19	18	22	10	14	14	8
-20	21	14	13	19	19	12	11	14	11	14	13	11	14	13	12	10	13	7	10	10	12	10	10	27	6	8	12	10	11	10	20	15	1	10	18	12	14	16	9	8	7	7	17	14	19	11	9	16	8
-15	16	14	11	20	14	11	13	14	13	16	12	10	13	13	12	9	10	7	9	9	11	10	10	26	6	7	11	9	10	9	17	12	1	9	18	11	16	14	9	8	7	6	12	12	17	9	7	15	8
-10	15	17	11	11	11	11	11	12	10	12	12	7	11	13	16	9	8	7	7	9	9	9	10	24	6	7	9	7	11	8	16	10	1	9	18	9	13	11	7	6	6	5	10	10	13	5	7	14	6
-5	15	12	11	9	10	11	11	11	10	12	12	6	10	12	12	8	8	7	7	9	8	9	8	23	6	6	8	7	8	8	15	8	1	9	14	9	12	10	4	6	5	4	8	9	13	4	7	12	5
0	0	0	0	0	0	0	0	0	0	0	0	0	0	0	0	0	0	0	0	0	0	0	0	0	0	0	0	0	0	0	0	0	0	0	0	0	0	0	0	0	0	0	0	0	0	0	0	0	0
0	0	0	0	0	0	0	0	0	0	0	0	0	0	0	0	0	0	0	0	0	0	0	0	0	0	0	0	0	0	0	0	0	0	0	0	0	0	0	0	0	0	0	0	0	0	0	0	0	0
5	1	2	1	1	1	1	1	1	1	1	1	1	3	1	1	1	1	1	1	1	1	1	2	1	1	1	1	1	1	2	1	2	2	1	1	1	1	1	2	1	3	1	1	1	1	1	1	3	1
10	1	3	2	1	1	1	1	1	1	1	1	1	3	1	1	1	1	1	1	2	1	1	2	1	1	1	3	2	1	2	1	2	2	2	1	1	2	1	2	1	3	2	1	1	1	1	1	4	2
15	1	4	2	1	1	1	1	2	1	1	1	2	3	1	1	1	1	1	1	2	1	1	2	1	1	1	3	2	3	2	3	2	2	2	1	3	3	1	2	1	3	2	1	1	1	1	3	4	4
20	1	4	2	1	1	1	1	2	1	1	4	2	4	1	1	1	1	1	1	2	1	1	3	1	1	1	3	5	2	2	1	2	1	2	1	3	3	1	2	2	3	3	4	2	1	1	3	4	4
25	1	3	2	1	1	2	1	2	1	2	4	2	4	1	1	1	1	1	1	2	1	1	4	1	1	1	4	4	2	2	1	2	1	2	1	3	3	2	2	3	3	4	2	2	2	2	9	6	4
30	1	3	2	2	1	1	1	2	1	2	5	2	5	1	4	1	2	1	2	3	1	1	4	2	1	1	4	5	2	2	1	2	1	2	1	3	3	2	2	3	3	4	2	3	2	2	3	5	5
35	1	3	3	2	1	1	1	4	2	2	5	2	5	1	5	2	4	2	3	3	3	1	3	3	1	1	4	4	2	4	1	2	1	2	2	4	2	2	2	4	3	5	2	3	2	2	4	4	7
40	1	3	3	2	1	2	3	5	2	2	3	2	5	2	5	2	6	2	2	2	4	1	3	4	1	1	5	4	2	4	1	2	1	2	3	4	2	2	3	3	2	6	2	3	2	2	7	5	6
45	1	4	3	4	1	2	3	4	2	3	2	2	5	3	6	2	2	2	2	2	2	1	3	4	1	1	5	4	2	4	1	2	1	2	1	3	3	2	2	3	3	6	2	4	2	2	4	4	6
50	1	5	2	4	1	2	3	5	2	6	2	2	5	3	4	2	2	2	3	1	3	1	3	4	1	1	4	4	1	4	1	3	1	2	1	2	3	2	2	3	3	7	1	4	2	2	6	4	6
55	1	5	2	5	1	3	3	6	3	4	2	2	4	3	3	2	2	2	3	1	3	1	3	4	1	1	4	4	1	4	1	3	1	4	1	1	3	2	2	3	3	7	1	4	2	3	7	5	5
60	1	5	2	5	1	3	2	6	3	3	3	1	4	3	3	1	2	2	4	1	3	1	3	5	1	1	4	4	1	4	1	3	1	3	1	1	5	2	2	2	2	8	1	4	3	3	6	5	4
65	1	4	2	5	1	2	2	6	4	3	3	1	3	3	2	1	2	2	1	1	3	1	2	5	1	1	3	3	1	4	1	3	1	3	1	1	3	2	2	2	2	5	1	4	4	3	5	5	2
70	2	4	1	6	1	2	2	6	4	3	3	1	3	3	2	1	2	2	1	1	3	1	2	6	1	1	3	2	1	4	1	2	1	3	1	1	3	2	2	2	2	6	1	4	4	3	5	5	2
75	2	4	1	4	1	2	2	5	4	1	3	1	3	3	2	1	2	4	1	1	3	1	2	6	1	1	1	2	1	4	1	1	1	3	1	2	2	2	1	2	1	9	1	4	4	3	4	4	2
80	2	4	1	3	1	2	2	4	4	1	3	1	3	3	1	1	2	4	1	1	6	1	2	6	1	1	1	2	1	4	1	1	1	2	2	2	6	2	1	2	1	7	1	4	4	2	4	3	2
85	3	3	1	3	1	2	1	4	6	1	2	1	3	3	1	1	1	4	1	1	3	1	1	6	2	1	1	2	1	4	1	1	1	2	2	3	1	2	1	1	1	8	1	4	3	1	4	2	1
90	3	2	1	3	1	2	1	4	6	1	2	1	1	3	1	1	1	4	2	1	2	1	1	5	2	1	1	2	1	4	1	1	1	2	2	3	1	2	1	1	1	7	1	4	3	1	3	2	2
95	3	2	1	2	1	3	1	4	7	1	2	1	1	3	1	1	1	4	1	1	2	1	1	4	2	1	1	2	1	4	1	1	1	4	2	3	2	2	1	1	1	8	1	3	3	1	3	1	3
100	3	2	1	2	1	3	1	5	7	1	2	1	1	3	1	1	1	3	1	1	2	1	1	5	2	1	1	1	1	5	1	1	1	4	2	2	2	2	1	1	1	6	1	1	4	1	3	1	3
105	3	1	1	2	1	1	1	5	7	1	2	1	1	3	1	1	1	3	1	1	1	1	1	3	2	1	1	1	1	6	1	1	1	5	3	2	4	1	1	1	1	6	1	1	3	1	2	2	3
110	2	1	1	2	1	1	1	5	7	1	1	1	1	3	1	1	1	3	1	1	1	1	1	4	2	0	1	1	1	6	1	1	1	5	3	2	2	1	1	1	1	6	1	1	3	1	2	2	2
115	2	3	1	2	1	1	1	4	6	1	1	1	1	3	1	1	1	3	1	1	1	1	1	4	2		1	1	1	6	1	1	1	4	2	2	2	1	1	1	2	4	1	1	3	1	2	2	2
120	2	3	1	1	1	1	1	4	6	1	1	1	1	3	1	1	1	4	1	1	1	1	1	4	2		1	1	1	6	1	1	1	4	2	2	2	1	1	1	2	5	1	0	3	1	1	3	2
125	2	2	1	1	1	1	1	3	6	1	1	1	1	4	1	1	1	2	1	1	1	1	1	4	2		1	1	1	7	1	1	1	4	2	1	2	1	1	1	2	4	1		3	1	1	3	2
130	2	1	1	1	1	1	1	2	5	1	1	1	1	4	1	1	1	2	1	1	1	1	1	4	2		1	1	1	7	1	1	1	4	1	1	2	1	1	1	2	4	1		3	1	1	3	2
135	2	1	1	1	1	1	1	2	5	1	1	1	1	4	1	1	1	1	1	1	1	0	1	4	2		1	1	1	7	1	1	1	3	1	1	2	1	1	1	2	4	1		3	1	1	4	2
140	2	1	1	1	1	1	1	2	5	1	1	1	1	4	1	1	1	1	1	1	1		1	4	2		1	1	1	8	1	1	1	3	1	1	2	1	1	1	2	3	1		3	1	1	4	2
145	2	1	1	1	1	1	1	2	4	1	1	1	1	4	1	1	1	1	1	1	1		1	4	2		0	1	1	8	1	1	1	4	1	1	2	1	1	1	1	2	1		3	1	1	4	2
150	2	1	1	1	1	1	1	2	4	1	1	1	1	3	1	2	1	1	1	1	1		1	4	2			1	1	9	1	1	1	3	1	1	5	1	1	1	3	2	1		3	1	1	4	1
155	2	1	1	1	1	1	1	2	3	1	1	1	0	4	1	2	1	1	1	1	1		1	4	2			1	1	8	1	1	1	4	1	1	5	1	1	1	0	2	1		3	1	1	4	1
160	2	1	1	1	1	1	1	2	3	1	1	1		3	1	2	1	1	1	1	1		1	4	2			1	1	9	1	1	1	3	1	1	3	1	1	1		2	0		3	1	1	3	1
165	2	1	1	1	1	1	1	2	3	1	1	1		3	1	2	1	1	1	1	1		1	4	2			1	1	9	1	1	1	3	1	1	2	1	1	1		4			3	1	1	3	1
170	2	1	1	1	0	1	1	2	2	1	1	1		3	1	2	1	1	1	1	1		1	3	3			1	1	7	1	1	1	3	1	1	1	1	1	1		1			3	1	1	3	1
175	2	0	1	1		1	1	2	2	0	1	1		3	1	2	1	1	1	1	1		1	2	2			1	1	7	1	1	1	3	1	1	1	1	1	0		1			3	1	1	3	1
180	2		1	1		1	1	2	2		1	1		3	1	2	1	1	1	1	1		1	2	2			1	3	1	1	1	1	3	1	1	1	0	2			1			3	1	1	3	1
185	2		1	1		1	0	1	2		1	1		2	1	2	1	1	2	1	1		1	1	2			1	1	0	1	1	1	3	1	1	6		2			0			2	1	1	4	0
190	2		1	1		1		1	2		1	1		2	1	1	1	1	2	1	1		1	1	2			1	1		1	1	1	3	1	1	2		2						2	1	0	3
195	3		1	1		1		1	2		1	1		2	1	1	1	1	1	1	1		1	1	2			1	1		1	1	1	3	1	1	2		2						2	1		3
200	5		0	0		1		1	2		1	0		2	1	1	1	1	2	1	1		1	1	2			1	1		1	1	1	3	1	1	2		2						2	1		3
205	2					1		1	2		1			2	1	1	1	1	2	1	1		1	1	0			1	1		1	0	1	3	1	1	2		2						2	1		2
210	2					1		1	2		1			2	1	1	1	1	2	1	2		1	0				0	0		1		1	1	3	1	2		2						2	1		0
215	2					1		1	2		1			2	1	1	1	1	1	1	2		1								1		1	1	1	1	1		2						2	1
220	2					1		1	2		1			5	1	1	1	1	0	1	2		1								1		1	1	3	1	1		2						2	1
225	2					0		1	2		1			1	1	1	1	1		1	2		1								1		1	1	3	1	1		2						2	1
230	2							1	2		1			1	1	1	1	1		1	2		1								1		1	1	1	1	0		2						1	1
235	2							1	2		1			1	1	1	0	1		1	2		0								1		1	1	1	1			2						1	0
240	2							1	2		0			1	1	1		1		1	2										1		1	1	1				2						1
245	2							1	1					1	1	1		1		0	2										1		1	0	0				1						1
250	2							0	1					1	1	0		1			2										1		1						3						1
255	2								0					1	1			1			2										1								1						1
260	2													1	1			1			3										1								1						1
265	2													1	1			2			1										1								1						0
270	1													1	1			2			1										1								1
275	1													1	1			3			0										1								0
280														1	1			3													1
285														1	1			3													1
290														1	1			3													1
295														1	1			3													0
300														0	1			3
305															0			3
310																		3
315																		3
320																		3
325																		2
330																		1
335																		0
[truncated: 3 more columns]

## Sheet: Fig4C
Basal						Apical
Length			Intersactions			Length			Intersactions
KO+Veh	KO+2-DG		KO+Veh	KO+2-DG		KO+Veh	KO+2-DG		KO+Veh	KO+2-DG
80.24	62.66		11.15	9.84		64.37	142.46		1.83	1.24
78.03	113.5		7.59	8.65		58.29	61.36		1.32	4.74
112.51	76.61		10.14	12.1		43.93	102.38		1.93	1.05
79.18	65.74		8.67	3.14		185.86	143.57		0.94	1.06
103.76	72.25		6.69	5.97		57.37	66.15		1.43	2.58
98.22	64.62		5.97	1.41		102.24	62.15		1.29	1.65
73.56	60.33		6.79	13.42		40.79	62.26		2.63	2.43
92.05	52.59		7.06	7.19		61.14	111.06		2.63	1.38
103.36	45.6		7.76	8.58		57.01	117.07		1.5	1.44
63.03	29.6		7.19	5.75		73.24	125.22		1.65	1.5
56.56	46.48		8.26	3.29		84.36	45.26		1.22	1.53
51.58	50.72		9.04	4.22		53.03	57.11		2.52	1.94
120.5	29.46		10	4.05		83.95	33.13		2.18	4.26
100.99	45.94		9.38	8.21		128.97	78.1		1.39	1.18
55.76	30.51		4.67	6.92		74.17	149.23		1.25	0.99
51.79	67.19		6	11.08		160.2	84.13		1.28	1.72
98.11	65.21		3.83	10.53		65.67	76.26		1.8	2.36
30.51	74.56		4.82	6.03		29.64	75.21		1.36	1.31
45.6	36.46		7.11	7		63.87	67.37		1.18	2.69
51.74	111.06		7.11	8.88		95.16	33.02		1.68	3.28
70.24	73.72		6.24	11.61		93.43	66.7		1.52	1.51
62.64	59.13		13.51	6.56		64.24	60.79		3.36	1.97
44.99	60.72		4.16	5.33		72.07	46.5007		1.55	2.55263
31.85	36.81		5.79	8.52		107.67	74.59		0.98	1.91
77.3			7.75			64.37			2.35
50.25			6.79			48.53			1.92
43			8.96			78.93			1.26
59.06			6.5			81.84			1.93

## Sheet: Fig4E
Length			Density
KO+Veh	KO+2-DG		KO+Veh	KO+2-DG
2.1075	2.65		4.68	13.57
2.08333	1.8		11.34	6.56
2.23	2.05		6.91	14.77
1.71	1.75		7.78	7.32
1.8425	1.68		7.66	7.25
2.32	2.59		6.99	15.31
1.6275	1.84		4.34	7.38
1.91	2.11		4.47	8.71
2.38333	2.23		9.3	5.91
1.79	2.17		9.8	7.61
1.99333	1.615		12.08	6.74
2.165	1.63		7.5	14.46
2.03	1.905		9.66	16.26
2.15	1.95		7.35	13.16
1.5775	2.166		9.56	8.64
2.82666	1.77		7.98	8.86
1.76666	2.803		10.93	9.55
1.9875	1.625		10.82	12.24
2.0325	1.3675		5.26	15.06
2.58	1.1733		5.81	6.87
3.57	1.8867		4.64	11.51
1.86	1.5675		8.79	16.78
1.8225	2.1333		9.45	11.29
1.365	1.8675		5.48	14.03
1.86	1.74		13.51	12.84
2.17	1.8		5.12	16.15
1.41666	1.9025		7.4	9.48
2.52333	1.83		3.73	5.1
1.865	1.6475		5.84	11.85
2.2233	2.135		10.04	9.29
1.7825	1.8675		3.65	6.84
1.465	1.4575		8.45	10.6
1.64	1.75		9.23	6.76
2.025	1.9533		7.75	10.6

## Sheet: Fig4F
Mushroom			Stubby			Long thin			Filopodia
KO+Veh	KO+2-DG		KO+Veh	KO+2-DG		KO+Veh	KO+2-DG		KO+Veh	KO+2-DG
0.7	1.31		0	0.12		1.87	12.14		2.11	0
0.98	1.44		0.72	0.1		9.64	1.29		0	3.73
2.39	1.25		0	0.44		0.93	4.17		3.59	8.91
2.21	1.89		0.37	0.56		5.2	2.2		0	2.67
2.25	2.21		0	0.49		2.03	0.74		3.38	3.81
1.45	1.1		0	0.13		1.45	1.79		4.09	12.29
0.85	2.05		0.57	0.79		2.07	1.32		0.85	3.22
0.26	1.03		0	0.13		2.68	1.14		1.53	6.41
0.65	1.63		0	0.08		8.43	1.22		0.22	2.98
2.59	1.89		0.35	0.8		0.56	0.38		6.3	4.54
1.72	2.48		0.32	0.36		10.04	0.71		0	3.19
0.81	1.73		0.13	0.78		6.32	11.95		0.24	0
2.8	4.31		0	0.13		6.73	1.92		0.13	9.9
0.86	2.13		0.63	0		5.86	5.26		0	5.77
1.99	2.13		0	0.28		7.17	2.13		0.4	4.1
1.82	2.53		0	0		2.94	6.33		3.22	0
1.53	2.14		0.11	0.43		9.29	3.49		0	3.49
2.22	3.88		0.13	1.23		8.47	3.21		0	3.92
1.47	4.12		0.29	0.35		3.5	6.18		0	4.41
1.42	1.61		0.4	0.39		0.71	1.12		3.28	3.75
0.82	2.34		0	0.16		0.68	2.96		3.14	6.05
2.31	3.05		0.95	1.29		5.38	2.78		0.15	9.66
2.34	1.87		0.49	0.27		3.31	9.15		3.31	0
0.53	2.05		0	0.14		4.95	6.39		0	5.45
1.62	1.83		0.53	0.13		10.2	8.83		1.16	2.05
1.44	1.13		0	0.25		2.76	5.98		0.92	8.79
2.26	2.92		0.28	0		1.56	5.8		3.3	0.76
1.71	1.09		0	0.29		1.71	0.8		0.31	2.92
1.81	1.79		0.15	0.12		3.36	8.08		0.52	1.86
1.65	1.58		0.71	0.39		5.62	7.04		2.06	0.28
1.4	1.46		0	0.38		2.25	2.5		0	2.5
2.11	3.7		0.28	0.16		3.38	6.74		2.68	0
0.62	1.75		0.16	0.32		8.2	3.27		0.25	1.42
1.31	4.15		0.14	0.99		4.07	4.04		2.23	1.42

## Sheet: Fig4G
GluR1/β-tubulin			Homer1/β-tubulin			PSD95/β-tubulin
KO+Veh	KO+2-DG		KO+Veh	KO+2-DG		KO+Veh	KO+2-DG
0.927788	0.911728		0.719145	0.898876		1.15331	1.29137
0.671534	0.658959		0.634527	1.0881		0.907941	1.01631
0.799028	0.756431		0.835079	1.07368		1.01179	1.28804
			0.609262	1.2088		0.951721	1.18075

## Sheet: Fig4H
GluR1/Flotilin1
KO+Veh	KO+2-DG
0.954231	1.15087
0.791172	1.05832
0.874138	1.08173
0.82339	1.11431

## Sheet: Fig4I
Social preference score			Time in compartment
KO+Veh	KO+2-DG		KO+Veh		KO+2-DG
0.018534	0.123398		Stranger1	Empty	Stranger1	Empty
-0.24959	0.671824		299.5	288.6	320	249.7
-0.28054	0.253219		203.7	339.2	534.9	105
-0.50427	0.237775		191.7	341.2	365	217.5
0.343405	0.665155		139.4	423	368.3	226.8
0.501783	0.145155		329	160.8	514.2	103.4
-0.66661	0.27341		421.1	139.7	313.2	233.8
-0.15226	0.626121		104	519.9	356.3	203.3
0.115417	-0.21848		234.4	318.6	480.6	110.5
-0.01325	0.327945		264.8	210	224.1	349.4
			282.9	290.5	369.7	187.1
Social novelty score			Time in compartment
KO+Veh	KO+2-DG		KO+Veh		KO+2-DG
-0.66705	-0.27405		Stranger2	Stranger1	Stranger2	Stranger1
-0.68175	0.450361		86.1	431.1	214.3	376.1
0.844084	-0.12208		91.1	481.4	431.7	163.6
-0.79554	-0.42576		534.6	45.2	244.5	312.5
0.025009	0.401646		57.7	506.7	172.1	427.3
-0.42198	0.099349		295.1	280.7	417.2	178.1
0.413438	0.764469		161.7	397.8	329.2	269.7
0.110174	-0.83127		377.6	156.7	525.9	70.2
-0.49074	0.833157		329	263.7	50.4	547
-0.16599	0.376591		148.5	434.7	519.7	47.3
			247.7	346.3	389.3	176.3

## Sheet: Fig4J
Interation time			Frequency incontact
KO+Veh	KO+2-DG		KO+Veh	KO+2-DG
44	101		21	26
32	56		11	18
73	35		30	27
56	76		11	18
94	61		15	24
46	54		10	33
36	66		12	15
29	60		13	8
36	111		19	16
14	58		12	29
26	122		7	12
50	34		22	37

## Sheet: Fig4K
Social event duration
Time(mins)	KO+Veh												KO+2-DG
0.5	0	0	11	6	4	0	12	0	6	0	0	0	4	6	2	0	0	8	14	6	12	2	14	4
1	0	0	17	2	20	15	6	0	0	7	0	12	0	0	0	14	17	4	2	18	8	0	23	0
1.5	12	0	11	14	14	6	8	0	6	3	0	18	0	16	0	2	10	6	0	0	12	0	6	0
2	10	0	8	2	12	0	0	0	10	0	0	0	22	0	2	0	4	0	0	18	10	0	2	0
2.5	5	0	0	6	10	0	0	0	12	0	0	10	16	4	0	0	0	6	0	4	2	8	16	0
3	2	0	0	4	0	0	0	0	0	0	2	8	0	0	2	2	0	0	0	8	0	0	19	0
3.5	0	10	8	2	14	0	2	7	0	0	0	0	12	0	0	8	0	12	10	0	0	0	8	2
4	0	14	0	0	8	0	4	12	0	0	16	0	0	0	0	10	0	2	12	0	14	2	14	14
4.5	0	2	2	4	0	0	0	8	0	0	0	0	21	0	0	16	0	6	4	4	7	12	0	0
5	0	0	0	0	4	0	0	2	0	0	0	0	0	0	0	0	0	0	0	0	0	8	0	0
5.5	0	0	0	0	0	0	4	0	0	0	0	0	0	12	0	0	18	0	0	0	8	0	0	4
6	0	0	4	4	0	0	0	0	0	0	2	0	0	10	15	14	0	0	0	0	8	0	0	0
6.5	0	0	0	2	0	0	0	0	2	0	0	0	0	0	10	0	0	0	4	0	20	0	0	0
7	0	0	0	4	0	0	0	0	0	0	0	0	8	0	0	0	0	4	2	0	5	0	0	0
7.5	0	0	0	2	0	0	0	0	0	0	0	0	4	0	0	6	0	0	0	0	5	8	8	0
8	0	0	0	0	0	0	0	0	0	0	0	0	10	0	0	2	8	2	2	0	0	0	0	2
8.5	0	0	0	0	0	0	0	0	0	0	0	2	0	0	0	2	0	0	16	2	0	0	0	0
9	15	6	12	0	2	19	0	0	0	0	0	0	0	0	0	0	2	4	0	0	0	0	0	6
9.5	0	0	0	2	0	6	0	0	0	4	4	0	4	0	4	0	2	0	0	0	0	12	6	0
10	0	0	0	2	6	0	0	0	0	0	2	0	0	8	0	0	0	0	0	0	0	6	6	2
