# Supplementary material for: Axin2 coupled excessive Wnt‐glycolysis signaling mediates social defect in autism spectrum disorders
Source: EMBO Mol Med. 2023 Apr 20;15(6):e17101. doi: 10.15252/emmm.202217101 (PMC10245038; doi:10.15252/emmm.202217101)
Supplement: Supplementary file 10 — Source Data for Figure 5 [file EMMM-15-e17101-s011.zip]

Archive with 32 entries (27 files):
- Figure5/
- __MACOSX/._Figure5
- Figure5/Full-gel-Fig5.tif
- __MACOSX/Figure5/._Full-gel-Fig5.tif
- Figure5/Fig5.xlsx
- __MACOSX/Figure5/._Fig5.xlsx
- Figure5/Image data-Fig5E/
- __MACOSX/Figure5/._Image data-Fig5E
- Figure5/Image data-Fig5E/KO+XAV939/
- __MACOSX/Figure5/Image data-Fig5E/._KO+XAV939
- Figure5/Image data-Fig5E/WT+Veh/
- __MACOSX/Figure5/Image data-Fig5E/._WT+Veh
- Figure5/Image data-Fig5E/KO+Veh/
- __MACOSX/Figure5/Image data-Fig5E/._KO+Veh
- Figure5/Image data-Fig5E/KO+XAV939/ENO1.tif
- __MACOSX/Figure5/Image data-Fig5E/KO+XAV939/._ENO1.tif
- Figure5/Image data-Fig5E/KO+XAV939/Axin2.tif
- __MACOSX/Figure5/Image data-Fig5E/KO+XAV939/._Axin2.tif
- Figure5/Image data-Fig5E/KO+XAV939/Merge.tif
- __MACOSX/Figure5/Image data-Fig5E/KO+XAV939/._Merge.tif
- Figure5/Image data-Fig5E/WT+Veh/ENO1.tif
- __MACOSX/Figure5/Image data-Fig5E/WT+Veh/._ENO1.tif
- Figure5/Image data-Fig5E/WT+Veh/Axin2.tif
- __MACOSX/Figure5/Image data-Fig5E/WT+Veh/._Axin2.tif
- Figure5/Image data-Fig5E/WT+Veh/Merge.tif
- __MACOSX/Figure5/Image data-Fig5E/WT+Veh/._Merge.tif
- Figure5/Image data-Fig5E/KO+Veh/ENO1.tif
- __MACOSX/Figure5/Image data-Fig5E/KO+Veh/._ENO1.tif
- Figure5/Image data-Fig5E/KO+Veh/Axin2.tif
- __MACOSX/Figure5/Image data-Fig5E/KO+Veh/._Axin2.tif
- Figure5/Image data-Fig5E/KO+Veh/Merge.tif
- __MACOSX/Figure5/Image data-Fig5E/KO+Veh/._Merge.tif
