# Supplementary material for: Axin2 coupled excessive Wnt‐glycolysis signaling mediates social defect in autism spectrum disorders
Source: EMBO Mol Med. 2023 Apr 20;15(6):e17101. doi: 10.15252/emmm.202217101 (PMC10245038; doi:10.15252/emmm.202217101)
Supplement: Supplementary file 10 — Source Data for Figure 5 [file EMMM-15-e17101-s011.zip › Figure5/Fig5.xlsx]

## Sheet: Fig5A
ECAR Data
Time (minutes)	KO+Veh					KO+XAV939
1.43494	33.2922	31.764	33.8749	32.5161	36.3548	31.1516	23.0526	34.4319	27.6638	34.5881
10.1034	35.6032	34.8915	35.8005	33.853	38.1417	32.112	24.0332	36.8043	27.0475	35.9483
18.7697	34.375	34.0901	36.4011	34.4893	36.9185	32.0152	24.301	37.1435	27.1713	36.7729
27.5577	80.5342	80.0585	76.1348	70.9548	83.4699	69.0911	53.448	74.8469	56.8194	67.6364
36.2225	86.834	86.637	76.3448	67.7591	87.192	71.6873	52.6727	75.0925	53.1289	67.1102
44.9	94.7187	95.7989	87.5594	67.6573	90.2854	70.6883	51.423	73.1422	49.5736	64.2961
53.6844	123.94	123.812	127.208	120.159	142.992	111.289	83.2085	102.763	84.0766	102.945
62.3497	136.3	131.136	138.765	131.47	148.849	127.701	86.9736	115.72	95.2742	108.921
71.0298	134.122	131.281	139.814	130.882	146.984	127.619	93.5007	120.253	102.162	119.583
79.8201	62.8195	56.4199	50.9834	45.7993	63.3788	54.2662	31.9649	56.1082	33.8592	47.4536
88.5104	49.7762	45.3463	38.5772	33.5968	48.8925	39.1437	21.9794	41.1094	23.7191	34.2377
97.1934	43.5617	39.8645	33.1539	28.5049	42.2145	33.4488	18.0858	33.2693	19.4902	29.6054
Glycolytic Capacity			Glycolysis
KO+Veh	KO+XAV939		KO+Veh	KO+XAV939
101.92	95.6		60.34	37.08
97.05	69.2		61.71	29.15
102.36	83.11		51.16	37.7
96.98	74.99		33.17	29.65
111.93	82.81		53.37	30.86

## Sheet: Fig5B
ECAR Data
Time (minutes)	KO+Veh					KO+ICG-001
1.43806	94.0303	83.5094	91.0115	86.724	100.186	88.5709	92.1026	109.09	84.1614	105.701
10.114	94.3602	80.0871	90.8656	85.0282	96.4722	90.4412	86.5483	106.399	87.2206	102.788
18.7822	94.2209	80.0456	90.5851	85.1982	96.5609	91.8936	84.9921	105.431	81.6137	101.213
27.5736	170.118	137.762	148.752	133.805	170.005	172.374	156.677	187.214	142.911	185.812
36.2498	169.82	137.017	145.616	130.035	167.098	168.236	152.933	181.249	116.361	182.021
44.9247	163.428	132.83	141.71	123.276	160.21	161.454	144.365	175.631	111.339	174.271
53.708	212.934	179.674	191.174	160.452	195	203.172	190.922	223.789	163.543	228.959
62.3801	242.058	193.395	202.589	173.928	209.197	220.527	217.687	248.781	147.303	240.495
71.0542	239.482	196.637	224.431	186.858	212.349	235.124	222.28	249.539	156.429	259.705
79.8511	94.6863	87.8612	88.9337	73.8613	91.5755	95.1496	97.2117	107.165	74.7696	106.577
88.5333	66.3125	61.7079	61.7384	51.3973	63.9771	65.0247	68.2778	75.6771	47.7781	79.2725
97.2074	55.7648	50.8456	50.2469	43.1631	52.8808	53.5136	56.1155	62.7213	39.3861	66.1467
Glycolytic Capacity			Glycolysis
KO+Veh	KO+ICG-001		KO+Veh	KO+ICG-001
145.26	143.23		75.9	80.48
116.59	137.29		57.72	71.69
133.85	124.11		58.17	81.78
101.66	94.82		48.61	61.3
115.79	148.49		73.44	84.6

## Sheet: Fig5C
OCR Data
Time (minutes)	KO+Veh					KO+XAV939
1.43624	830.305	891.78	910.822	895.409	904.253	1013.99	1030.93	1021.25	1075.12
10.1044	826.412	887.582	898.959	894.593	896.141	1010.23	1017.25	1019.98	1083.89
18.7733	832.256	893.644	903.226	896.801	889.011	1013.51	1020.45	1025.45	1095.6
27.558	253.363	250.612	255.18	260.922	240.85	288.856	301.264	287.199	318.304
36.2227	232.131	233.265	238.991	254.643	236.335	292.345	299.224	298.41	310.152
44.8938	227.95	230.647	237.281	253.529	237.244	292.216	299.017	302.085	314.779
53.6776	614.093	572.809	583.969	562.677	506.409	830.39	855.41	789.609	681.006
62.3466	496.385	460.1	490.109	464.382	412.619	707.786	736.771	651.182	563.677
71.0261	473.577	441.477	444.871	448.413	394.556	684.461	712.817	623.979	546.254
79.8113	120.149	109.252	98.5069	119.358	103.794	156.424	168.766	147.359	145.579
88.4914	129.221	119.458	113.626	128.425	119.881	169.792	176.018	168.852	166.25
97.1721	121.604	111.509	116.642	118.333	113.987	156.451	161.691	158.294	155.067
Max OCR
KO+Veh	KO+XAV939
493.94	673.97
463.56	686.64
485.46	642.25
443.32	535.43
402.61

## Sheet: Fig5D
OCR Data
Time (minutes)	KO+Veh				KO+ICG-001
1.43286	983.353	1027.37	961.102	944.577	1065.89	1076.43	629.541	1196.61
10.1106	975.393	1022.57	961.343	958.775	1056.28	1067.71	633.514	1186.07
18.7796	970.5	1026.21	966.339	961.11	1052.24	1067.68	642.108	1185.17
27.5743	451.209	519.494	495.316	396.57	459.266	436.893	358.415	708.408
36.2539	444.734	482.7	441.621	370.447	451.776	431.424	314.404	527.902
44.932	445.154	475.476	430.658	356.99	444.944	422.71	304.441	512.185
53.7203	1778.65	1004.75	1091.96	930.4	1553.37	1466.29	1225.59	1240.06
62.397	1659.85	956.083	994.003	913.625	1497.25	1549.77	1147.73	1115.74
71.0748	1657.22	942.43	968.877	999.201	1489.17	1504.96	1128.91	1103.56
79.8706	368.153	365.721	346.136	287.993	341.648	310.072	237.596	318.712
88.5468	366.599	348.287	345.557	286.089	346.205	318.426	245.57	349.031
97.2196	347.212	332.088	329.684	280.544	329.608	301.563	240.295	339.215
Max OCR
KO+Veh	KO+ICG-001
1431.83	1524.15
673.05	985.68
762.67	701.24
489.92	575.19

## Sheet: Fig5F
Axin2/Flotilin1
WT+Veh	WT+XAV939	KO+Veh	KO+XAV939
0.369921	0.422259	0.49927	0.63926
0.312463	0.371686	0.407654	0.542837
0.470021	0.374145	0.391629	0.587911

## Sheet: Fig5G
ENO1/β-tubulin					Axin2/β-tubulin
WT+Veh	WT+XAV939	KO+Veh	KO+XAV939		WT+Veh	WT+XAV939	KO+Veh	KO+XAV939
0.740863	1.02978	1.20349	0.867066		0.256083	0.46904	0.830431	0.46437
0.566883	1.01657	1.23289	0.803491		0.315078	0.515772	0.769148	0.214801
0.63235	0.843875	0.965705	0.599657		0.341944	0.551168	0.578258	0.308963
