# Supplementary material for: Axin2 coupled excessive Wnt‐glycolysis signaling mediates social defect in autism spectrum disorders
Source: EMBO Mol Med. 2023 Apr 20;15(6):e17101. doi: 10.15252/emmm.202217101 (PMC10245038; doi:10.15252/emmm.202217101)
Supplement: Supplementary file 11 — Source Data for Figure 6 [file EMMM-15-e17101-s002.zip]

Archive with 34 entries (27 files):
- Figure6/
- __MACOSX/._Figure6
- Figure6/Full-gel-Fig6.tif
- __MACOSX/Figure6/._Full-gel-Fig6.tif
- Figure6/Fig6.xlsx
- __MACOSX/Figure6/._Fig6.xlsx
- Figure6/Image data-Fig6B/
- __MACOSX/Figure6/._Image data-Fig6B
- Figure6/Image data-Fig6E/
- __MACOSX/Figure6/._Image data-Fig6E
- Figure6/Image data-Fig6B/KO+XAV939/
- __MACOSX/Figure6/Image data-Fig6B/._KO+XAV939
- Figure6/Image data-Fig6B/KO+Veh/
- __MACOSX/Figure6/Image data-Fig6B/._KO+Veh
- Figure6/Image data-Fig6E/KO+XAV939/
- __MACOSX/Figure6/Image data-Fig6E/._KO+XAV939
- Figure6/Image data-Fig6E/KO+Veh/
- __MACOSX/Figure6/Image data-Fig6E/._KO+Veh
- Figure6/Image data-Fig6B/KO+XAV939/Typical image of neuron.tif
- __MACOSX/Figure6/Image data-Fig6B/KO+XAV939/._Typical image of neuron.tif
- Figure6/Image data-Fig6B/KO+XAV939/3D-reconstructed neuron.tif
- __MACOSX/Figure6/Image data-Fig6B/KO+XAV939/._3D-reconstructed neuron.tif
- Figure6/Image data-Fig6B/KO+Veh/Typical image of neuron.tif
- __MACOSX/Figure6/Image data-Fig6B/KO+Veh/._Typical image of neuron.tif
- Figure6/Image data-Fig6B/KO+Veh/3D-reconstructed neuron.tif
- __MACOSX/Figure6/Image data-Fig6B/KO+Veh/._3D-reconstructed neuron.tif
- Figure6/Image data-Fig6E/KO+XAV939/Typical image of spine.tif
- __MACOSX/Figure6/Image data-Fig6E/KO+XAV939/._Typical image of spine.tif
- Figure6/Image data-Fig6E/KO+XAV939/3D-reconstructed spine.tif
- __MACOSX/Figure6/Image data-Fig6E/KO+XAV939/._3D-reconstructed spine.tif
- Figure6/Image data-Fig6E/KO+Veh/Typical image of spine.tif
- __MACOSX/Figure6/Image data-Fig6E/KO+Veh/._Typical image of spine.tif
- Figure6/Image data-Fig6E/KO+Veh/3D-reconstructed spine.tif
- __MACOSX/Figure6/Image data-Fig6E/KO+Veh/._3D-reconstructed spine.tif
