# Supplementary material for: Axin2 coupled excessive Wnt‐glycolysis signaling mediates social defect in autism spectrum disorders
Source: EMBO Mol Med. 2023 Apr 20;15(6):e17101. doi: 10.15252/emmm.202217101 (PMC10245038; doi:10.15252/emmm.202217101)
Supplement: Supplementary file 11 — Source Data for Figure 6 [file EMMM-15-e17101-s002.zip › Figure6/Fig6.xlsx]

## Sheet: Fig6C
Sholl
Distance from soma(μm)	KO+Veh																				KO+XAV939
-215
-210																																								0
-205																																								1
-200																																								1
-195																																								1
-190																																								1
-185																																								1
-180																																								1
-175																					0																			2
-170																					1																			2
-165																					1																			2
-160																					1																			2
-155																					1																			1
-150																					1	0																		1
-145																					1	1			0															1
-140																					1	2			1															1
-135																					1	2		0	3															1
-130											0										1	3		1	1							0								1
-125		0			0						1										1	4		1	1	0						1	0							1
-120		1			1						1										1	4		1	1	1						1	1							1
-115		1			1		0				2										2	4	0	3	1	1						1	2			0				2
-110		1	0		1		1	0			2	0									2	4	1	3	1	1			0	0		1	2			2	0			3
-105		2	1	0	2		1	1			2	1								0	2	7	2	3	1	1			1	1	0	2	2		0	2	1			3
-100		3	1	1	2		1	1			2	1								1	3	7	2	5	1	1			1	1	1	2	2	0	2	3	1	0	0	4
-95		3	1	1	3	0	2	1	0		4	4								1	6	7	3	6	3	1	0	0	1	1	1	3	2	1	3	3	3	1	1	5
-90		3	2	1	5	1	3	1	1		4	5		0				0		1	10	8	4	8	0	1	1	1	1	2	1	3	4	2	4	4	7	2	1	5
-85		4	3	2	6	2	4	2	1		5	5		1	0			1	0	2	10	9	4	9	0	2	1	1	2	2	2	2	8	2	5	3	8	2	2	4
-80		6	4	5	5	2	7	2	1	0	5	6		1	1			2	2	3	10	10	5	10	1	4	2	2	2	3	3	3	11	3	9	3	11	2	2	5
-75		6	4	5	7	2	8	3	1	2	6	7		2	3		0	2	2	4	9	9	5	10	2	5	3	5	2	4	3	3	12	3	13	4	13	4	2	9
-70	0	6	8	5	7	2	9	4	1	3	7	9	0	4	3		1	2	3	7	9	9	5	10	2	8	4	5	2	4	3	3	11	7	15	4	12	5	2	9
-65	3	8	10	6	8	2	9	5	3	3	8	12	2	5	3		2	3	4	7	10	9	6	14	4	9	6	6	2	5	4	5	9	11	16	5	11	6	2	9
-60	4	9	11	5	7	2	11	5	4	7	10	14	2	7	3		4	4	6	11	10	9	8	14	5	11	6	7	3	6	5	5	11	8	19	11	11	8	3	10
-55	4	10	13	7	7	2	10	5	4	7	11	14	3	10	4		4	6	7	13	12	10	9	15	8	14	9	9	5	7	7	6	14	11	26	14	13	11	3	12
-50	6	12	13	8	8	6	11	8	4	8	12	11	4	10	7	0	6	6	7	12	13	11	8	15	7	14	10	11	6	9	8	7	14	14	25	12	14	14	3	10
-45	5	10	12	8	9	6	13	8	6	12	14	10	4	12	9	1	6	7	7	11	14	12	10	17	9	15	11	12	6	9	8	9	12	14	22	15	15	18	4	16
-40	7	10	13	7	9	9	13	8	7	10	15	11	7	15	8	5	8	8	9	15	15	14	11	17	10	15	10	14	6	9	10	13	13	17	26	20	16	19	5	18
-35	8	11	13	9	9	10	13	8	8	16	15	11	10	19	10	9	8	7	10	18	15	14	12	15	10	14	13	13	8	11	10	15	13	17	26	20	16	20	6	21
-30	8	13	15	10	10	11	13	12	9	16	19	10	12	18	11	11	8	7	10	23	13	12	14	15	9	17	11	13	10	11	11	14	13	17	21	20	18	18	6	21
-25	9	12	13	10	9	10	12	12	11	16	18	12	14	18	10	11	7	8	9	22	14	11	14	15	10	17	11	12	11	15	12	16	15	20	19	20	19	18	6	18
-20	9	9	12	8	10	9	10	13	11	13	16	17	13	15	12	14	7	8	8	20	14	10	13	12	10	16	16	14	13	15	13	10	14	19	17	21	19	19	6	17
-15	11	9	9	8	10	9	8	14	11	13	15	14	12	19	12	13	5	7	7	21	13	8	12	8	8	14	13	15	10	15	12	7	15	18	17	14	15	20	8	16
-10	11	8	9	8	9	8	7	11	11	12	15	12	9	16	9	11	4	7	6	19	12	7	11	7	6	13	10	13	9	11	9	6	9	16	11	13	12	15	5	15
-5	9	7	9	7	8	8	5	7	9	10	11	8	9	14	8	10	1	7	6	14	10	6	10	7	6	13	9	12	8	8	9	6	9	12	7	10	9	10	5	13
0	0	0	0	0	0	0	0	0	0	0	0	0	0	0	0	0	0	0	0	0	0	0	0	0	0	0	0	0	0	0	0	0	0	0	0	0	0	0	0	0
0	0	0	0	0	0	0	0	0	0	0	0	0	0	0	0	0	0	0	0	0	0	0	0	0	0	0	0	0	0	0	0	0	0	0	0	0	0	0	0	0
5	1	1	1	1	1	1	1	1	1	1	1	2	1	1	2	1	1	1	1	1	1	1	1	1	1	1	1	1	7	14	1	1	2	2	2	1	1	1	2	1
10	1	2	1	1	1	1	1	1	1	1	1	2	1	2	3	1	2	1	3	1	1	1	1	1	1	3	1	1	7	14	1	1	2	3	2	1	2	1	2	1
15	1	2	1	1	2	1	1	1	1	1	1	3	2	2	4	1	2	1	5	1	1	1	2	1	1	3	1	1	8	15	1	1	2	3	3	1	2	1	2	1
20	2	2	1	1	3	1	2	1	1	2	1	4	2	2	4	1	3	2	5	2	1	2	2	2	1	3	1	2	9	17	2	1	2	4	3	1	2	1	2	1
25	2	2	1	1	2	1	3	2	1	2	2	4	1	2	5	1	3	2	5	2	1	3	2	7	1	6	5	3	13	18	2	2	3	4	1	2	2	1	3	2
30	5	4	1	1	2	3	3	3	2	3	3	4	2	2	4	2	3	2	9	3	2	3	2	3	2	3	3	3	13	18	3	1	2	4	1	2	2	1	3	2
35	3	4	1	1	3	6	3	3	2	4	4	2	3	2	2	4	2	2	8	3	4	3	2	3	2	1	3	3	13	15	2	2	2	3	3	2	2	7	8	3
40	2	6	1	2	3	10	2	2	1	3	5	1	4	3	2	5	3	2	6	3	4	3	2	3	2	1	3	3	12	17	2	3	2	3	2	4	4	3	3	4
45	4	5	1	2	2	8	4	2	1	3	2	2	4	4	2	4	3	5	7	1	7	2	2	3	5	1	3	3	10	17	2	5	1	5	3	4	2	4	3	4
50	3	3	1	3	2	8	4	2	2	3	4	4	4	3	2	5	3	6	5	1	5	2	2	3	5	4	3	4	10	16	2	3	1	4	3	2	3	4	4	6
55	3	3	2	3	2	7	3	5	1	3	8	3	2	3	3	5	3	6	5	1	4	2	2	3	4	3	3	5	10	15	2	3	1	3	2	1	5	4	3	6
60	3	3	1	2	2	6	3	5	1	3	3	3	3	1	4	5	5	2	5	2	4	2	2	3	4	4	3	5	9	15	2	3	1	3	3	1	5	4	5	8
65	2	2	1	3	1	4	3	2	1	4	4	4	3	1	3	4	6	4	6	1	4	2	2	3	3	4	3	4	7	13	1	5	1	1	4	1	6	4	5	3
70	2	3	1	2	1	6	2	2	2	4	5	4	2	1	3	4	5	2	4	1	5	2	2	2	3	3	3	3	4	10	1	4	2	1	4	1	2	4	4	2
75	3	5	1	2	1	3	3	2	3	5	3	4	5	2	3	3	4	2	3	1	5	2	2	2	3	2	3	3	3	7	1	3	2	1	4	1	2	2	6	3
80	3	1	1	4	1	3	3	1	2	6	3	4	2	2	1	3	5	2	2	4	3	2	2	2	3	2	2	3	3	6	3	3	2	2	4	1	2	1	4	2
85	2	1	1	2	1	3	3	1	1	5	4	4	2	1	2	3	5	2	2	6	3	1	2	5	3	2	1	2	2	4	3	3	2	2	3	1	1	1	4	2
90	1	1	1	2	1	3	3	1	4	4	4	3	2	2	2	3	4	2	2	2	3	1	2	4	1	2	1	2	4	4	3	4	2	2	3	1	1	1	3	3
95	1	3	1	2	1	3	2	2	2	3	4	2	2	2	3	4	3	2	2	1	3	1	4	4	1	2	1	2	4	6	3	1	2	2	3	1	1	1	3	3
100	1	3	1	2	1	5	8	6	1	2	3	2	1	1	1	5	3	2	2	3	2	1	1	3	1	3	1	2	2	4	3	2	2	2	3	2	1	1	3	3
105	1	4	1	2	1	7	2	3	2	2	2	3	1	2	1	4	4	3	1	4	2	1	2	3	2	3	2	2	2	2	3	2	2	3	3	2	1	1	5	3
110	2	2	1	3	1	6	2	3	3	1	2	3	1	2	1	4	4	3	1	3	2	1	2	3	2	4	2	2	2	2	4	2	2	3	3	2	1	1	5	5
115	1	2	1	2	1	3	2	1	2	1	2	3	1	2	1	4	3	3	1	3	2	1	4	4	2	4	1	2	2	2	4	2	2	3	3	2	1	1	5	5
120	2	2	1	2	1	2	2	2	1	1	3	4	1	2	1	4	3	4	1	1	1	1	4	4	2	4	1	2	2	2	3	2	2	3	3	2	2	1	5	4
125	2	3	1	1	1	3	1	2	1	1	2	6	1	2	1	4	3	3	1	2	1	1	3	4	2	6	1	2	2	1	2	2	2	3	2	1	2	2	4	3
130	1	2	0	1	1	3	1	2	1	1	1	7	1	1	1	3	3	5	1	1	1	1	3	3	2	5	1	2	2	1	1	2	2	3	1	1	1	4	4	2
135	1	2		2	1	3	1	2	1	1	1	5	1	1	1	2	3	5	1	1	1	1	3	2	2	4	1	2	1	1	1	2	2	3	1	1	2	2	4	3
140	1	2		2	1	3	1	2	1	2	1	3	1	2	1	2	3	3	1	1	2	1	4	2	2	4	1	1	1	1	1	2	2	3	1	1	2	2	5	3
145	1	2		2	1	3	1	2	1	2	1	1	1	2	1	2	2	3	1	1	3	0	4	2	2	3	1	1	1	1	1	2	2	3	1	1	2	2	6	2
150	1	3		2	1	3	1	2	1	2	1	1	1	1	1	2	3	2	1	2	3		4	2	2	4	1	1	1	1	1	2	1	4	0	1	2	2	3	2
155	1	3		1	1	4	1	2	1	1	3	1	2	1	1	2	4	2	2	3	3		3	2	3	4	1	1	1	1	2	2	0	3		1	2	2	3	2
160	1	3		2	1	4	1	3	1	1	1	2	3	1	1	2	4	2	2	2	3		3	2	4	3	3	1	1	1	2	1		3		1	1	1	3	3
165	1	3		2	1	4	1	2	1	1	1	2	2	1	1	2	4	2	3	2	3		3	2	5	2	3	1	1	1	2	1		3		1	1	1	3	3
170	2	3		3	1	5	1	3	2	1	1	2	2	1	1	3	5	2	2	1	4		3	2	3	2	3	1	1	1	2	1		3		1	1	1	4	3
175	2	5		3	1	5	1	3	1	1	1	2	2	1	1	2	4	2	1	1	3		3	2	3	2	5	1	1	1	2	1		2		1	1	1	4	3
180	2	5		3	0	5	1	3	1	1	1	2	2	1	1	2	4	1	1	2	4		3	3	3	1	2	1	1	1	2	1		4		1	1	1	5	2
185	2	6		3		5	1	3	1	1	2	4	2	0	2	2	4	1	1	2	4		3	3	3	1	2	1	2	1	2	1		2		1	1	1	2	1
190	3	6		2		5	1	3	1	1	2	3	3		2	2	4	1	1	3	3		3	2	4	1	2	1	1	1	5	1		2		1	1	1	2	1
195	4	4		1		5	1	3	1	1	1	3	3		1	2	4	2	1	3	3		3	2	4	1	2	1	1	0	2	1		6		1	1	1	1	1
200	3	3		1		5	1	3	1	0	1	3	1		2	2	3	2	1	3	3		2	2	3	1	2	1	1		2	1		0		0	1	1	1	1
205	3	2		1		2	1	1	1		1	3	1		2	2	3	2	1	3	2		1	2	3	2	2	1	1		2	1					1	0	1	0
210	5	2		1		2	1	0	1		1	3	1		3	3	3	3	3	1	2		1	2	3	2	2	1	2		1	1					1		1
215	2	0		1		2	2		2		1	2	0		3	3	3	2	2	1	1		1	2	2	2	2	1	2		1	0					1		0
220	2			1		2	1		1		1	2			3	3	3	3	1	1	1		1	2	2	1	2	1	2		1						1		0
225	3			1		2	1		1		1	2			2	3	2	3	1	1	1		1	2	1	1	2	1	2		1						1		1
230	3			0		1	1		1		3	2			2	3	2	3	1	1	2		1	2	1	1	2	1	2		1						1		3
235	4					1	0		1		1	3			2	3	2	1	1	1	2		1	2	1	1	2	1	2		1						1		0
240	2					1			0		1	3			2	2	3	0	1	1	2		1	1	1	1	1	1	2		1						1
245	2					1					1	3			3	2	2		1	0	2		0	1	1	1	0	1	2		1						1
250	3					1					1	3			2	1	2		1		2			1	1	1		1	2		3						1
255	3					1					1	2			3	1	1		0		2			1	1	1		1	2		5						1
260	2					1					1	2			2	1	1				2			1	3	1		1	2		5						1
265	2					1					1	2			2	1	1				2			1	2	1		1	2		9						1
270	3					1					1	2			2	1	1				2			1	2	1		1	2		6						0
275	1					1					1	2			2	1	1				1			1	2	1		1	2		4
280	1					2					1	2			1	1	2				0			1	2	1		1	2		4
285	1					1					1	2			0	1	2							1	2	1		1	2		3
290	0					0					1	4				1	2							0	3	0		1	1		3
295											2	4				1	1								2			1	1		1
300											2	2				1	1								2			1	0		1
305											2	2				1	0								0			2			0
310											1	3				1												1
315											1	3				1												1
320											1	3				1												1
325											1	1				1												0
330											1	0				0
335											0

## Sheet: Fig6D
Basal						Apical
Length			Intersactions			Length			Intersactions
KO+Veh	KO+XAV939		KO+Veh	KO+XAV939		KO+Veh	KO+XAV939		KO+Veh	KO+XAV939
42.6	83.82		6.27	6.64		39.66	47.68		2.05	2.46
47.32	110.88		6.31	7.19		38.68	34.48		2.84	1.5
46.42	59.34		7.65	7.04		98.92	40.48		0.96	2.18
67.8	69.44		5.5	8.61		46.92	85.88		1.77	2.25
49.78	73.12		5.88	4.03		63.9	66.88		1.3	2.24
54.4	71.88		5.05	8		46.38	59.36		3.2	2.24
50.88	80.12		7.13	7.3		78.56	109.56		1.83	1.94
43.98	77.94		8.43	8.25		54.84	100.76		2.21	1.62
54.28	54.62		6.73	5.74		44.26	66.8		1.31	1.48
34.36	66.06		9.79	6.48		51.32	58.4		2.07	2.23
40.78	58.06		6.28	6		62.26	51.66		1.85	1.91
35.28	52.62		7.73	5.77		67.9	68.06		2.73	1.72
38.42	76.78		4.44	5.43		36.74	91.28		1.86	2.76
32.14	46.42		4.84	8.38		40.72	64.74		1.63	2.39
43.12	48.22		5.72	10.1		34.58	66.34		1.97	1.32
28.52	43.34		4.57	13.77		57.9	69.96		2.33	2.44
62.08	36		5.7	9.29		67.44	54.76		2.85	1.6
66	43.22		5.15	10.61		36.88	57.28		2.41	1.81
64.68	42.9		8.71	10.1		91.56	115.3		1.82	3.17
50.68	38.32		8.15	10.1		126.7	72.5		2.4	2.67

## Sheet: Fig6F
Mushroom			Stubby			Long thin			Filopodia
KO+Veh	KO+XAV939		KO+Veh	KO+XAV939		KO+Veh	KO+XAV939		KO+Veh	KO+XAV939
0.8	1		0.12	0		3.94	1		2.26	2.35
0.9	1.18		0.1	0.35		2.68	2.42		2.72	0.06
2.09	1.4		0	0.31		1.94	1.92		4.75	2.25
1.14	0.7		0.2	0.13		2.38	4.32		2.29	0.38
1.15	1		0.42	0.41		4.66	3.04		0.83	3.21
1.2	1.13		0.3	0.13		4.56	4.3		2.4	2.63
1.1	1.42		0	0.1		4.46	5.26		2.33	1.54
0.89	1.15		0.3	0.22		7.88	5.98		0.15	0.02
1.11	1.13		0	0.27		3.26	2.34		0.62	1.14
0.78	2.17		0.13	0.31		2.6	1		1.01	0.36
1.22	1.91		0	0.36		1.86	4.26		3.14	0
1.2	1.15		0	0.3		4.46	4.32		1.75	0.25
1.7	1.36		0	0.54		6.74	5.82		0.04	1.36
1.73	1		0.15	0.31		2.18	8.74		2.07	0
2.5	1.17		0.19	0.34		2.38	3.06		0.31	2.08
2	1.52		0.2	0		3.3	6.38		4.46	2.11
1.52	1.41		0.17	0.14		2.74	4.58		2.66	2.02
1.27	2.56		0	0.42		2.92	5.22		2.83	3.93
2.55	2		0.44	0.6		1.88	3.4		3.88	0.4
1.79	1.59		0	0.59		4.3	7.82		3.13	3.7
1	1.31		0	0.16		3.78	4.76		0.91	2.13
1.2	3.77		0.2	0.65		1.91	2.64		0.59	1.61
0.68	1.87		0.22	0		2.76	2.16		1.64	1.33
1.32	4.07		0	0.51		2.18	2.36		2.42	5.3
1	2.48		0.22	0.42		2.1	3.96		0	2.8
1.16	2.66		0.16	0.37		4.88	9.1		0.62	0
1	2.06		0	0.53		2.4	1.36		1.01	1.48
1.18	2.67		0.21	0.16		3.18	1.74		0.63	0.86
1.2	1.17		0.39	0.5		1.78	3		2.14	2
1.75	2.55		0.56	0		1.76	2.04		1.07	2.62
1.53	1.36		0	1.07		1.36	2.78		1.67	2.02
1.35	1.61		0.35	0.41		2.22	2.22		0.39	1.85

## Sheet: Fig6G
Length			Density
KO+Veh	KO+XAV939		KO+Veh	KO+XAV939
2.69	1.72		7.12	4.35
3.35	1.79		6.4	4.01
2.07	1.69		8.78	5.88
3.33	3.51		6.01	5.53
3.51	2.59		7.06	7.66
3.86	2.79		8.46	8.19
4.17	3.11		7.89	8.32
2.59	2.38		9.22	7.37
3.27	3.25		4.99	4.88
3.75	2.11		4.52	3.84
3.73	2.59		6.22	6.53
2.59	2.06		7.41	6.02
4.37	2.01		8.48	9.08
2.59	2.48		6.13	10.05
2.1	1.76		5.38	6.65
2.29	2.23		9.96	10.01
2.63	1.67		7.09	8.15
2.39	1.63		7.02	12.13
2.2	1.81		8.75	6.4
1.95	1.79		9.22	13.7
2.13	2.33		5.69	8.36
0.99	1.87		3.9	8.67
2.29	1.63		5.3	5.36
2.42	2.18		5.92	12.24
1.9	1.99		3.32	9.66
2.3	2.01		6.82	12.13
2	1.49		4.41	5.43
1.53	1.77		5.2	5.43
2.03	1.8		5.51	6.67
2.1	1.56		5.14	7.21
1.62	2.1		4.56	7.23
2.23	1.7		4.31	6.09

## Sheet: Fig6H
p-PSD95/β-tubulin					Homer1/β-tubulin
WT+Veh	WT+XAV939	KO+Veh	KO+XAV939		WT+Veh	WT+XAV939	KO+Veh	KO+XAV939
1.1	1.38589	0.961654	1.03038		1.03767	0.939339	0.571679	0.738022
0.9	0.739659	0.463377	0.86874		0.97438	1.15019	0.439517	0.698561
1.15	1.00239	0.588317	1.06146		0.82375	1.03616	0.625047	0.84237
0.85	1.22753	0.869064	1.20914		0.83625	0.96372	0.578326	0.76732
0.95	0.765851	0.448197	0.848365
1.05	1.07379	0.570904	0.995858

## Sheet: Fig6I
GluR1/β-tubulin
WT+Veh	WT+XAV939	KO+Veh	KO+XAV939
0.9	1.15488	0.572425	1.19027
1.1	1.09469	0.724192	0.769171
1	1.24054	0.812588	1.10699
0.93	1.16	0.67	0.94

## Sheet: Fig6J
GluR1/Flotilin1
WT+Veh	WT+XAV939	KO+Veh	KO+XAV939
1.56175	1.97137	0.827369	1.75412
1.60247	1.23538	0.386476	1.18646
1.39156	1.28866	0.804913	1.0783
1.43504	1.36918	0.733844	1.20283
