# Supplementary material for: Axin2 coupled excessive Wnt‐glycolysis signaling mediates social defect in autism spectrum disorders
Source: EMBO Mol Med. 2023 Apr 20;15(6):e17101. doi: 10.15252/emmm.202217101 (PMC10245038; doi:10.15252/emmm.202217101)
Supplement: Supplementary file 12 — Source Data for Figure 7 [file EMMM-15-e17101-s010.zip]

Archive with 26 entries (23 files):
- Figure7/
- __MACOSX/._Figure7
- Figure7/Full-gel-Fig7.tif
- __MACOSX/Figure7/._Full-gel-Fig7.tif
- Figure7/Image data-Fig7A/
- __MACOSX/Figure7/._Image data-Fig7A
- Figure7/Fig7.xlsx
- __MACOSX/Figure7/._Fig7.xlsx
- Figure7/Numerical data-Fig7B/
- __MACOSX/Figure7/._Numerical data-Fig7B
- Figure7/Image data-Fig7A/KO+XAV939.wmv
- __MACOSX/Figure7/Image data-Fig7A/._KO+XAV939.wmv
- Figure7/Image data-Fig7A/KO+Veh.wmv
- __MACOSX/Figure7/Image data-Fig7A/._KO+Veh.wmv
- Figure7/Image data-Fig7A/WT+Veh.wmv
- __MACOSX/Figure7/Image data-Fig7A/._WT+Veh.wmv
- Figure7/Image data-Fig7A/WT+XAV939.wmv
- __MACOSX/Figure7/Image data-Fig7A/._WT+XAV939.wmv
- Figure7/Numerical data-Fig7B/KO+XAV939.emf
- __MACOSX/Figure7/Numerical data-Fig7B/._KO+XAV939.emf
- Figure7/Numerical data-Fig7B/WT+XAV939.emf
- __MACOSX/Figure7/Numerical data-Fig7B/._WT+XAV939.emf
- Figure7/Numerical data-Fig7B/KO+Veh.emf
- __MACOSX/Figure7/Numerical data-Fig7B/._KO+Veh.emf
- Figure7/Numerical data-Fig7B/WT+Veh.emf
- __MACOSX/Figure7/Numerical data-Fig7B/._WT+Veh.emf
