# Supplementary material for: Axin2 coupled excessive Wnt‐glycolysis signaling mediates social defect in autism spectrum disorders
Source: EMBO Mol Med. 2023 Apr 20;15(6):e17101. doi: 10.15252/emmm.202217101 (PMC10245038; doi:10.15252/emmm.202217101)
Supplement: Supplementary file 12 — Source Data for Figure 7 [file EMMM-15-e17101-s010.zip › Figure7/Fig7.xlsx]

## Sheet: Fig7C
Amplitude					Rise time					Decay time
WT+Veh	WT+XAV939	KO+Veh	KO+XAV939		WT+Veh	WT+XAV939	KO+Veh	KO+XAV939		WT+Veh	WT+XAV939	KO+Veh	KO+XAV939
6.11817	6.22532	5.90486	4.75912		0.006482	0.007359	0.008892	0.00869		0.074253	0.054944	0.065207	0.079662
5.34261	4.45618	5.37313	4.07814		0.007498	0.019832	0.007404	0.004228		0.083159	0.076592	0.044421	0.084555
5.98905	1.43738	3.15377	5.81496		0.004489	0.032851	0.012125	0.007403		0.056677	0.117714	0.058352	0.050895
5.91727	2.1035	4.6191	5.71515		0.003995	0.018393	0.0129	0.005516		0.055483	0.03001	0.068368	0.054059
5.40509	4.28529	3.19933	6.13448		0.009635	0.010568	0.017941	0.008029		0.084652	0.052839	0.092872	0.079677
6.92639	4.80383	2.42073	4.79146		0.00445	0.012435	0.030317	0.012474		0.050572	0.070467	0.062012	0.081772
6.06217	4.31625	1.36074	5.51183		0.00449	0.012147	0.0455	0.018232		0.059499	0.065365	0.170026	0.087016
7.2948	1.10383	5.47565	4.73143		0.004373	0.032802	0.006252	0.004427		0.05379	0.114199	0.07815	0.05932
6.70522	0.70107	4.4984	4.90927		0.004928	0.026738	0.007003	0.004322		0.059635	0.133692	0.061118	0.06483
7.18898	5.63121	5.95502	4.11431		0.003738	0.016045	0.005989	0.00941		0.041861	0.054439	0.060977	0.090482
7.03471	7.12165	6.11183	5.19777		0.008912	0.007207	0.012351	0.003576		0.080207	0.052143	0.04666	0.054087
7.18709	4.91485	5.49394	4.47649		0.008636	0.006449	0.010678	0.009562		0.051816	0.056197	0.11212	0.099092
7.18709	6.70325	3.32966	6.31684		0.008636	0.005657	0.00705	0.010881		0.051816	0.049697	0.040283	0.07957
4.92379	7.11719	5.08439	4.87535		0.009968	0.005424	0.006173	0.006492		0.070946	0.041581	0.087969	0.077904
1.65075	7.70945	5.21479	5.29033		0.007733	0.011505	0.014731	0.005752		0.048978	0.039591	0.076927	0.065571
2.8405	8.58707	4.53373	5.41144		0.007658	0.006738	0.038294	0.00921		0.047861	0.030853	0.284469	0.072452
1.93773	5.03298	1.26763	4.91497		0.009179	0.008304	0.010486	0.00466		0.053328	0.062281	0.015729	0.062916
1.64868	5.81467	2.56709	5.22047		0.020745	0.006386	0.01496	0.005788		0.091048	0.060425	0.095992	0.083932
6.38317	4.78041	2.92643	5.7224		0.027851	0.007365	0.006744	0.010749		0.117955	0.05432	0.089695	0.085995
5.97582	3.71994	6.0674	5.9321		0.014218	0.021884	0.005118	0.009171		0.076065	0.085272	0.076766	0.106999
7.10219	7.14555	5.43815	5.46991		0.022961	0.007842	0.003966	0.005111		0.072013	0.049117	0.049574	0.105296
3.07054	5.53505	5.60738	5.48784		0.014758	0.009686	0.016379	0.013254		0.048855	0.056181	0.092424	0.056074
2.11504	5.97863	2.35944	7.35768		0.008632	0.00526	0.005001	0.013106		0.054064	0.05567	0.06668	0.059412
3.64447	5.86977	5.73874	5.38392		0.008789	0.0054	0.0215	0.009909		0.044365	0.054905	0.089838	0.111479
3.26301	4.31179	4.08206	5.55167		0.007371	0.005047	0.005244	0.008608		0.040911	0.07234	0.060066	0.056433
6.18918	8.41165	4.74691	6.71581		0.009069	0.004154	0.005618	0.004901		0.066883	0.047963	0.058984	0.065888
6.2559	4.59622	2.99789	6.27515		0.025384	0.005114	0.005781	0.004843		0.06015	0.068755	0.055584	0.056352
6.94177	5.03193	3.89182	6.18336		0.00558	0.007498	0.009775	0.00595		0.054086	0.083157	0.242419	0.060986
6.09284	7.34457	4.9352	6.14676		0.004815	0.007251	0.00907	0.007306		0.038839	0.058487	0.05766	0.056501
5.24792	6.69566	5.04685	5.81822		0.006286	0.012865	0.016317	0.005502		0.060928	0.048797	0.114218	0.085976
5.53179	6.17436	4.42284	6.75112		0.005594	0.008189	0.010094	0.007683		0.033963	0.049546	0.051987	0.048525
5.72511	6.73608	4.39093	9.62057		0.006831	0.003868	0.012625	0.004923		0.056473	0.039643	0.095479	0.056396
7.85799	5.01293	3.88589	6.68787		0.008143	0.005157	0.023986	0.00784		0.050667	0.04899	0.073138	0.068883
6.34323	6.61751	3.61068	2.6968		0.014217	0.009086	0.010537	0.003628		0.053904	0.05805	0.065492	0.093604
7.59477	5.47727	4.59023	4.2755		0.005998	0.0038	0.010341	0.002614		0.048786	0.054049	0.134921	0.054904
5.19256	5.73368	2.90307	6.38514		0.005175	0.007257	0.017623	0.003983		0.055242	0.068661	0.03044	0.055757
3.90011	5.37624	2.6956	4.1984		0.005526	0.013089	0.037137	0.003876		0.056459	0.05323	0.175557	0.065906
5.71978	4.72386	1.31047	6.19022		0.005859	0.006777	0.013281	0.003642		0.093939	0.078242	0.09463	0.062015
7.20404	5.4296	1.82242	6.38606		0.004981	0.010083	0.012599	0.003332		0.066049	0.051331	0.09304	0.038539

## Sheet: Fig7D
Amplitude			Frequency
KO+Veh	KO+XAV939		KO+Veh	KO+XAV939
10.1146	10.8213		3.26614	4.05063
9.01878	10.4492		1.29336	3.25846
8.84148	12.5358		1.6943	3.81367
8.42491	13.0151		2.78983	7.34009
9.27743	12.7079		2.2048	4.92366
9.81331	13.347		2.05961	6.82793
8.8553	12.6568		3.42936	5.87728
	13.6407			4.47699

## Sheet: Fig7E
Social preference score			Time in compartment
KO+Veh	KO+XAV939		KO+Veh		KO+XAV939
0.104755	-0.0752		Stranger1	Empty	Stranger1	Empty
-0.740265	0.513626		303.2	245.7	223.2	259.5
-0.968335	0.100676		161.7	313.4	436	140.1
0.102121	0.653599		109.3	378.1	284.8	232.7
-0.239511	0.562402		309.2	251.9	489.3	102.5
-0.321046	-0.30555		186.7	304.3	446.3	125
0.419802	0.309976		193.4	376.3	176.23	331.31
-0.613328	0.622885		379.3	155	381	200.69
-0.147893	0.07597		105.6	340.6	464.77	108
	0.458503		222.4	299.6	280.57	240.95
					405.69	150.62
Social novelty score			Time in compartment
KO+Veh	KO+XAV939		KO+Veh		KO+XAV939
0.274775	0.447177		Stranger2	Stranger1	Stranger2	Stranger1
0.106341	-0.25154		322.62	183.54	367.8	140.5
-0.565114	0.14758		320.07	258.54	206.5	345.3
-0.0858469	0.519855		113.54	408.62	291.6	216.6
-0.0535023	0.520852		216.7	257.4	334.9	105.8
-0.278647	0.038165		268.9	299.3	413.9	130.4
-0.470965	0.242412		200.5	355.4	255.7	236.9
-0.638797	0.655512		140.3	390.1	319.3	194.7
0.579256	0.601318		103.9	471.4	508.3	105.77
	0.461769		350.2	93.3	437.4	108.9
					413.9	152.4

## Sheet: Fig7F
Interation time			Frequency incontact
KO+Veh	KO+XAV939		KO+Veh	KO+XAV939
46	74		14	34
50	167		10	18
101	78		18	11
81	103		19	24
75	120		23	23
110	106		15	55
63	104		23	21
94	116		18	27
53	146		10	73
43	110		7	67

## Sheet: Fig7G
Social event duration
Time(mins)	KO+Veh										KO+XAV939
0.5	14	0	5	12	24	8	1	14	1	0	12	5	12	8	5	11	13	13	0	6
1	2	0	8	31	13	14	12	11	4	2	0	12	9	0	8	17	16	17	10	9
1.5	2	0	11	3	11	12	9	5	0	3	10	12	0	9	0	15	14	16	14	10
2	0	0	10	2	0	5	3	0	0	8	2	14	0	9	0	7	11	5	5	7
2.5	2	15	16	0	7	8	7	3	2	0	0	13	10	6	0	0	7	6	0	5
3	0	7	19	0	0	13	10	0	3	0	8	14	10	0	0	9	0	0	0	11
3.5	7	0	0	3	5	5	9	0	0	0	13	12	0	5	7	0	0	0	9	7
4	5	0	0	6	0	11	3	13	19	0	0	14	9	8	6	0	5	15	15	0
4.5	9	8	0	3	0	10	0	8	7	0	0	9	5	0	15	0	17	9	7	0
5	0	0	0	0	0	0	0	0	0	0	0	0	0	0	0	0	0	0	0	0
5.5	0	3	4	0	0	8	0	0	6	0	0	14	0	16	13	8	10	0	8	0
6	2	11	12	0	0	7	9	4	0	0	0	0	6	3	6	14	0	0	14	9
6.5	0	0	4	0	0	0	0	10	0	0	0	0	0	0	0	0	0	0	0	0
7	3	0	0	0	0	0	0	4	8	10	0	11	6	0	15	0	0	8	0	9
7.5	0	0	4	2	4	0	0	0	0	8	14	14	0	10	24	0	0	15	7	12
8	0	6	8	9	4	0	0	0	0	8	6	0	0	6	6	4	0	7	25	9
8.5	0	0	0	4	7	9	0	13	0	4	7	0	4	7	0	4	5	0	17	5
9	0	0	0	6	0	0	0	9	3	0	2	5	0	6	0	7	0	0	10	11
9.5	0	0	0	0	0	0	0	0	0	0	0	5	7	10	8	0	0	5	5	0
10	0	0	0	0	0	0	0	0	0	0	0	13	0	0	7	10	6	0	0	0

## Sheet: Fig7H
Social preference score			Time in compartment
VPA+Veh	VPA+XAV939		VPA+Veh		VPA+XAV939
-0.160905	0.231687		Stranger1	Empty	Stranger1	Empty
-0.30715	0.81127		224.5	310.6	330.4	206.1
-0.0149536	0.206909		162.3	306.2	538.4	56.1
-0.54404	0.478822		260.2	268.1	171.2	112.5
-0.540842	0.382242		128.9	436.5	389.3	137.2
-0.321037	0.272308		117.2	393.3	349.5	156.2
0.11545	-0.136721		176.7	343.8	358.6	205.1
0.371345	0.245763		297.1	235.6	186.9	246.1
-0.321454	0.0754717		328.3	150.5	245.1	210.7
			194.2	378.2	294	178
Social novelty score			Time in compartment
VPA+Veh	VPA+XAV939		VPA+Veh		VPA+XAV939
0.086191	-0.05353		Stranger2	Stranger1	Stranger2	Stranger1
0.321927	0.292896		286.7	241.2	248.4	276.5
0.054505	0.328128		378.6	194.2	317.6	173.7
0.665799	0.348556		287.3	257.6	391.2	197.9
-0.1248	0.617993		511.9	102.7	345.5	166.9
-0.14589	0.151284		244.4	314.1	474.8	112.1
-0.5063	0.009733		225.1	302	286.9	211.5
-0.6833	0.006078		135.2	412.5	238.6	234
-0.38105	0.19774		107.9	573.5	206.9	204.4
			170.8	381.1	307.4	205.9

## Sheet: Fig7I
Interation time			Frequency incontact
VPA+Veh	VPA+XAV939		VPA+Veh	VPA+XAV939
174	195		8	25
56	215		8	5
66	185		18	18
93	180		13	21
71	251		19	19
105	194		19	20
40	192		9	22
131	60		23	22

## Sheet: Fig7J
Social event duration
Time(mins)	VPA+Veh								VPA+XAV939
0.5	12	2	2	0	1	14	0	13	18	10	4	18	14	30	4	0
1	14	1	3	1	23	0	0	21	9	0	22	12	6	22	12	2
1.5	10	8	0	11	15	0	0	17	8	18	6	16	19	17	10	5
2	8	8	0	16	2	1	1	10	1	5	8	0	6	13	13	0
2.5	6	7	0	18	3	13	3	8	5	10	6	5	14	10	10	15
3	5	3	0	8	10	12	5	4	11	7	19	2	25	3	4	2
3.5	9	0	8	4	10	5	13	2	3	9	0	2	10	4	6	11
4	4	0	11	0	0	2	6	0	0	13	5	2	9	8	2	2
4.5	0	11	13	6	2	3	0	1	7	9	3	26	1	7	9	0
5	0	1	8	14	1	1	0	6	19	20	12	7	14	2	26	2
5.5	0	0	3	8	1	3	0	6	24	9	2	11	2	8	14	0
6	1	11	0	1	0	4	1	4	3	3	1	5	27	10	6	4
6.5	26	0	0	1	0	8	1	6	7	0	22	21	26	10	8	6
7	10	1	0	1	1	3	0	1	5	10	27	2	21	3	8	4
7.5	2	0	1	1	0	19	8	2	28	29	17	4	27	3	8	1
8	20	0	1	0	0	8	2	7	23	28	11	3	17	0	1	1
8.5	15	3	8	1	0	6	0	14	8	11	9	1	3	23	8	3
9	19	0	4	0	2	0	0	3	4	0	8	22	3	11	18	0
9.5	13	0	4	1	0	1	0	0	0	21	3	11	7	6	16	0
10	0	0	0	1	0	2	0	6	12	3	0	10	0	4	9	2
