# Supplementary material for: Axin2 coupled excessive Wnt‐glycolysis signaling mediates social defect in autism spectrum disorders
Source: EMBO Mol Med. 2023 Apr 20;15(6):e17101. doi: 10.15252/emmm.202217101 (PMC10245038; doi:10.15252/emmm.202217101)
Supplement: Supplementary file 13 — Source Data for Figure 8 [file EMMM-15-e17101-s005.zip]

Archive with 4 entries (3 files):
- Figure8/
- __MACOSX/._Figure8
- Figure8/Fig8.xlsx
- __MACOSX/Figure8/._Fig8.xlsx
