# Supplementary material for: Axin2 coupled excessive Wnt‐glycolysis signaling mediates social defect in autism spectrum disorders
Source: EMBO Mol Med. 2023 Apr 20;15(6):e17101. doi: 10.15252/emmm.202217101 (PMC10245038; doi:10.15252/emmm.202217101)
Supplement: Supplementary file 13 — Source Data for Figure 8 [file EMMM-15-e17101-s005.zip › Figure8/Fig8.xlsx]

## Sheet: Fig8B
	WT				KO
β-catenin/β-tubulin	0.890561	1.30523	0.804204		0.884024	1.17122	0.787439
p-β-catenin（S33）/β-tubulin	1.04085	1.06586	0.893295		0.342776	0.687591	0.710887
GSK3β/β-tubulin	1.01504	0.982916	1.00205		1.00674	1.07755	0.802879
p-GSK3β（Ser9）/β-tubulin	1.01463	1.10772	0.962764	0.914882	1.30826	1.43495	1.20278	1.24021
TCF7L1/β-tubulin	1.16576	1.09564	0.730192	1.00841	1.82281	1.19638	1.22054	1.16711

## Sheet: Fig8C
Human NPC
ENO1/β-tubulin			Axin2/β-tubulin
WT	KO		WT	KO
1.11332	1.18354		0.433745	0.377554
1.21107	1.26713		0.333725	0.345194
1.21692	1.23388		0.32434	0.348568

## Sheet: Fig8D
Human neuron
ENO1/β-tubulin			Axin2/β-tubulin
WT	KO		WT	KO
0.71557	0.947479		0.256019	0.394597
0.754419	0.990378		0.242606	0.363552
0.888777	1.12449		0.228506	0.406093

## Sheet: Fig8E
ECAR Data
Time (minutes)	WT+Veh					KO+Veh					KO+XAV939
1.43572	169.646	183.911	158.884	175.934	162.042	136.07	154.798	136.043	142.918	132.954	152.557	153.468	156.799	143.768	148.903
10.1093	164.89	185.807	156.122	171.25	156.816	141.568	162.104	143.2	151.14	147.517	152.253	153.148	157.696	144.383	147.156
18.7791	162.103	180.852	155.028	168.834	154.552	145.485	166.096	144.449	155.428	151.918	148.661	151.205	157.246	143.229	147.742
27.5689	239.786	234.084	212.806	235.474	222.833	299.085	335.89	297.423	310.746	304.925	232.128	215.502	227.181	212.052	201.265
36.2305	225.567	208.827	195.368	221.088	209.879	306.38	337.105	296.901	304.529	297.976	227.78	198.897	215.669	206.468	192.903
44.8969	213.977	188.465	183.305	209.816	201.273	307.689	329.926	291.776	297.164	292.689	241.767	223.928	231.687	203.988	188.619
53.6841	283.856	250.177	241.33	274.024	256.777	323.936	394.088	347.822	372.472	364.899	301.798	289.918	299.87	273.679	270.854
62.3629	295.824	245.198	246.056	250.701	257.093	324.497	379.223	335.343	360.043	353.02	321.196	305.951	316.495	294.962	292.618
71.0397	295.939	272.943	272.266	293.471	282.851	330.66	391.248	355.077	368.201	358.958	321.315	305.811	317.282	291.083	292.164
79.836	102.707	90.8089	93.39	97.7918	98.8368	99.2664	114.504	98.0196	106.911	101.18	127.778	99.4051	102.682	99.4381	100.543
88.5112	75.6469	68.7083	72.1204	75.0245	75.2108	78.9371	90.1624	77.6851	81.5585	76.8063	99.1329	76.9426	80.7038	80.4787	78.6438
97.1858	65.8707	60.8924	64.577	66.9202	67.0809	76.4077	85.1748	73.7845	76.5393	72.992	86.9574	67.5203	71.5066	71.3906	69.6529
Glycolytic Capacity				Glycolysis
WT+Veh	KO+Veh	KO+XAV939		WT+Veh	KO+Veh	KO+XAV939
133.84	185.18	172.54		77.68	153.6	93.11
92.09	225.15	154.75		53.23	169.79	72.72
117.24	210.63	159.25		57.78	152.97	74.44
124.64	212.77	151.73		66.64	155.32	60.76
128.3	207.04	144.88		68.28	143.01	40.88

## Sheet: Fig8F
GluR1/β-tubulin				PSD95/β-tubulin				Homer1/β-tubulin
WT+Veh	KO+Veh	KO+XAV939		WT+Veh	KO+Veh	KO+XAV939		WT+Veh	KO+Veh	KO+XAV939
0.52011	0.245691	0.47863		0.780498	0.614497	0.76503		0.885201	0.273968	0.577414
0.762602	0.31111	0.602029		0.829188	0.581267	0.81255		0.653416	0.302083	0.615986
0.722911	0.289571	0.589489		0.858265	0.655403	0.739229		0.833804	0.426971	0.50284

## Sheet: Fig8H
ECAR Data
Time (minutes)	Naive+Veh				VPA+Veh				VPA+XAV939
1.4339	107.225	108.003	104.724	91.8593	89.3298	59.0534	90.7686	74.2659	65.7942	70.3542	63.4338	50.7917	65.0511
10.0997	106.806	107.322	103.968	91.5574	86.734	58.4656	88.6912	71.8097	66.7599	73.0986	65.3057	52.5015	63.1975
18.771	105.096	106.167	104.158	90.538	86.0154	57.9926	88.5027	71.521	65.7157	73.7201	66.0524	52.419	61.693
27.5512	124.756	123.89	123.842	116.865	152.132	121.238	157.659	130.341	118.995	123.225	114.722	91.2932	115.785
36.2282	122.675	123.611	123.869	119.026	157.02	121.808	160.94	129.134	123.763	125.565	119.301	95.4451	118.782
44.8849	131.743	130.663	130.128	120.515	157.327	119.853	158.496	128.32	125.391	125.762	120.939	96.7617	118.403
53.6701	147.473	144.048	140.787	137.787	185.602	151.617	188.453	156.466	154.036	158.464	144.594	118.043	137.727
62.3408	148.39	143.537	140.942	136.563	192.344	158.24	198.959	160.14	159.512	156.96	151.488	121.285	137.937
71.0178	148.644	143.611	140.785	135.062	193.453	161.689	203.008	166.649	159.516	164.547	153.917	118.863	137.945
79.8014	55.0674	52.5345	52.5622	48.8721	64.3616	53.7901	69.2973	53.4534	56.5959	56.1233	51.6753	40.8296	48.5666
88.4779	41.203	39.6868	40.1752	37.0044	45.442	37.0082	49.3054	36.5668	44.037	41.4666	41.2409	30.5806	35.2528
97.1474	36.8064	35.3869	36.1144	33.4148	38.6554	30.4626	41.6933	31.2488	38.8566	35.9704	36.094	26.5426	29.9959
Glycolytic Capacity				Glycolysis
Naive+Veh	VPA+Veh	VPA+XAV939		Naive+Veh	VPA+Veh	VPA+XAV939
42.38	107.44	93.8		26.65	71	59.68
37.88	103.7	90.83		24.5	63.82	52.04
36.63	114.51	87.87		25.97	72.44	54.89
47.25	95.13	66.44		29.98	57.61	44.34
		76.03				57.09
